# Supplementary material for: Bacteriophage specificity is impacted by interactions between bacteria
Source: mSystems. 2024 Feb 20;9(3):e01177-23. doi: 10.1128/msystems.01177-23 (PMC11237722; doi:10.1128/msystems.01177-23)
Supplement: Table S1 — Morris screening global indices of each ODE parameter on generalist or specialist predator density. [file msystems.01177-23-s0003.xlsx]

## Sheet: supplemental-table-1
mu	mu.star	sigma	focal_parameter	parameter	final_timepoint_gi	gi_averaged_across_time	interaction_type
-398.056	528.558	3207.71	gen	beta1	3250.97	2990.57	competition
-5.66507	309.193	1905.8	gen	beta2	1930.71	1700.97	competition
-1362.97	1718.79	4746.98	gen	c_genE	5048.57	4962.94	competition
7.77022	775.091	3156.73	gen	c_genS	3250.49	2881.78	competition
-136.593	434.9	2872.37	gen	c_sp	2905.11	2603.23	competition
18.0145	83.7598	742.08	gen	dilution_E	746.792	708.896	competition
-302.267	710.723	2140.02	gen	dilution_gen	2254.95	1737.69	competition
-8.30333	8.91119	73.1146	gen	dilution_S	73.6556	70.8031	competition
173.19	355.492	2293.33	gen	dilution_sp	2320.72	1893.58	competition
211.582	310.495	1637.5	gen	gamma_genE	1666.68	1423.9	competition
103.871	221.942	1132.01	gen	gamma_genS	1153.57	1073.04	competition
9.19559	220.486	1667.28	gen	gamma_sp	1681.8	1634.52	competition
1402.65	1495.1	1876.31	gen	R	2399.14	2398.45	competition
766.67	1206.28	2765.58	gen	rate_e	3017.21	2866.27	competition
75.0201	563.534	1911.01	gen	rate_s	1992.36	1893.07	competition
75.3389	235.103	1206.45	sp	beta1	1229.15	1114.37	competition
-80.2233	137.104	951.3	sp	beta2	961.129	810.875	competition
81.1543	110.523	1109.46	sp	c_genE	1114.95	786.626	competition
-343.074	354.973	1932.58	sp	c_genS	1964.91	1631.85	competition
-12.6703	615.437	2648.33	sp	c_sp	2718.9	2260.39	competition
-8.42709	15.9318	149.956	sp	dilution_E	150.799	144.72	competition
165.24	188.764	1240.63	sp	dilution_gen	1254.91	937.544	competition
-3.641	4.58789	14.5903	sp	dilution_S	15.2946	13.2669	competition
-358.53	440.413	3122.94	sp	dilution_sp	3153.84	2215.63	competition
3.26635	13.333	138.575	sp	gamma_genE	139.215	123.508	competition
-104.357	120.157	914.328	sp	gamma_genS	922.189	667.056	competition
85.2939	201.093	1125.59	sp	gamma_sp	1143.41	956.374	competition
223.226	281.429	755.27	sp	R	806	793.107	competition
-35.6682	218.837	1253.38	sp	rate_e	1272.34	1128.31	competition
273.929	316.896	914.408	sp	rate_s	967.763	794.162	competition
1.73315	2.62121	18.9473	gen	alpha1	19.1277	61.3098	mutualism
1.67704	1.67708	11.2643	gen	alpha2	11.3884	52.5268	mutualism
-0.212571	2.58654	17.0687	gen	c_genE	17.2635	53.125	mutualism
-0.465809	1.65679	11.0889	gen	c_genS	11.2119	37.57	mutualism
-1.43822	1.70825	17.9105	gen	c_sp	17.9917	37.2315	mutualism
-1.84409	2.39242	26.9874	gen	dilution_E	27.0932	51.9432	mutualism
-65.9573	70.9492	386.491	gen	dilution_gen	392.949	550.014	mutualism
-0.634352	0.681467	4.67883	gen	dilution_S	4.7282	30.8387	mutualism
-1.6457	3.44477	54.4494	gen	dilution_sp	54.5582	29.3285	mutualism
1.99323	2.39843	20.8851	gen	gamma_genE	21.0224	41.1498	mutualism
0.71412	1.12167	8.09396	gen	gamma_genS	8.17131	23.2097	mutualism
-2.24516	2.24516	21.1702	gen	gamma_sp	21.2889	38.1752	mutualism
-6.00438	6.30327	48.8492	gen	k_e	49.2542	99.639	mutualism
-6.0447	6.42156	61.4605	gen	k_s	61.7951	120.066	mutualism
9.65491	10.3198	58.955	gen	R	59.8514	131.096	mutualism
2.30583	2.3457	16.8598	gen	rate_e	17.0222	58.1025	mutualism
1.76661	2.53202	22.3322	gen	rate_s	22.4752	66.4794	mutualism
-3.37259	4.51071	56.8056	sp	alpha1	56.9844	67.3258	mutualism
5.45008	5.48429	75.2761	sp	alpha2	75.4756	53.8235	mutualism
-30.5868	30.5868	409.561	sp	c_genE	410.702	338.079	mutualism
-5.14477	5.14861	59.4797	sp	c_genS	59.7022	98.8388	mutualism
2.41399	3.84683	39.2371	sp	c_sp	39.4252	77.4096	mutualism
0.458767	1.25028	12.982	sp	dilution_E	13.0421	82.6853	mutualism
3.18027	7.22853	82.1082	sp	dilution_gen	82.4258	79.0091	mutualism
-6.21296	6.32627	127.648	sp	dilution_S	127.805	30.6686	mutualism
-17.1639	17.3989	145.191	sp	dilution_sp	146.229	191.518	mutualism
-1.15684	4.59706	43.4233	sp	gamma_genE	43.6659	53.9451	mutualism
-1.96186	1.96186	19.316	sp	gamma_genS	19.4153	42.1057	mutualism
0.594779	3.6466	41.5967	sp	gamma_sp	41.7562	71.1544	mutualism
-1.3259	4.54599	64.1665	sp	k_e	64.3273	71.5281	mutualism
-8.50212	15.126	207.684	sp	k_s	208.234	208.893	mutualism
8.10234	10.7304	136.887	sp	R	137.307	114.01	mutualism
0.559877	4.06226	48.5736	sp	rate_e	48.7432	75.6018	mutualism
-1.4018	4.74	55.2723	sp	rate_s	55.4751	64.682	mutualism
