# Supplementary material for: Bacteriophage specificity is impacted by interactions between bacteria
Source: mSystems. 2024 Feb 20;9(3):e01177-23. doi: 10.1128/msystems.01177-23 (PMC11237722; doi:10.1128/msystems.01177-23)
Supplement: Table S2 — First order (S) and total effect (T) Sobol sensitivity indices for each ODE parameter on generalist or specialist predator density. [file msystems.01177-23-s0004.xlsx]

## Sheet: supplemental-table-2
name	timepoint	parameter	S_at_given_timepoint	T_at_given_timepoint	S_averaged_across_time	T_averaged_across_time	interaction_type
gen	1	dilution_gen	0.988333	0.972537	0.321316	0.932701	competition
gen	2	dilution_gen	0.584881	0.81095	0.321316	0.932701	competition
gen	3	dilution_gen	0.321669	0.742748	0.321316	0.932701	competition
gen	4	dilution_gen	0.314417	0.790183	0.321316	0.932701	competition
gen	5	dilution_gen	0.310473	0.832302	0.321316	0.932701	competition
gen	6	dilution_gen	0.31287	0.86326	0.321316	0.932701	competition
gen	7	dilution_gen	0.309943	0.885706	0.321316	0.932701	competition
gen	8	dilution_gen	0.305392	0.901369	0.321316	0.932701	competition
gen	9	dilution_gen	0.305166	0.910814	0.321316	0.932701	competition
gen	10	dilution_gen	0.299514	0.915763	0.321316	0.932701	competition
gen	11	dilution_gen	0.293187	0.918421	0.321316	0.932701	competition
gen	12	dilution_gen	0.295395	0.919231	0.321316	0.932701	competition
gen	13	dilution_gen	0.304616	0.919307	0.321316	0.932701	competition
gen	14	dilution_gen	0.311449	0.920495	0.321316	0.932701	competition
gen	15	dilution_gen	0.315447	0.922651	0.321316	0.932701	competition
gen	16	dilution_gen	0.31592	0.924784	0.321316	0.932701	competition
gen	17	dilution_gen	0.313547	0.926471	0.321316	0.932701	competition
gen	18	dilution_gen	0.310575	0.927896	0.321316	0.932701	competition
gen	19	dilution_gen	0.309027	0.929298	0.321316	0.932701	competition
gen	20	dilution_gen	0.310529	0.930529	0.321316	0.932701	competition
gen	21	dilution_gen	0.315093	0.931254	0.321316	0.932701	competition
gen	22	dilution_gen	0.319922	0.93136	0.321316	0.932701	competition
gen	23	dilution_gen	0.322354	0.931116	0.321316	0.932701	competition
gen	24	dilution_gen	0.322453	0.930969	0.321316	0.932701	competition
gen	25	dilution_gen	0.321374	0.931206	0.321316	0.932701	competition
gen	26	dilution_gen	0.320023	0.931892	0.321316	0.932701	competition
gen	27	dilution_gen	0.318792	0.932925	0.321316	0.932701	competition
gen	28	dilution_gen	0.317888	0.934097	0.321316	0.932701	competition
gen	29	dilution_gen	0.31764	0.935161	0.321316	0.932701	competition
gen	30	dilution_gen	0.318127	0.935922	0.321316	0.932701	competition
gen	31	dilution_gen	0.318935	0.936315	0.321316	0.932701	competition
gen	32	dilution_gen	0.319559	0.936453	0.321316	0.932701	competition
gen	33	dilution_gen	0.319701	0.936559	0.321316	0.932701	competition
gen	34	dilution_gen	0.319303	0.936829	0.321316	0.932701	competition
gen	35	dilution_gen	0.318582	0.937336	0.321316	0.932701	competition
gen	36	dilution_gen	0.317919	0.938033	0.321316	0.932701	competition
gen	37	dilution_gen	0.317612	0.938812	0.321316	0.932701	competition
gen	38	dilution_gen	0.31766	0.939558	0.321316	0.932701	competition
gen	39	dilution_gen	0.317797	0.940186	0.321316	0.932701	competition
gen	40	dilution_gen	0.317761	0.940662	0.321316	0.932701	competition
gen	41	dilution_gen	0.317492	0.941006	0.321316	0.932701	competition
gen	42	dilution_gen	0.317099	0.941263	0.321316	0.932701	competition
gen	43	dilution_gen	0.316734	0.941481	0.321316	0.932701	competition
gen	44	dilution_gen	0.316491	0.941696	0.321316	0.932701	competition
gen	45	dilution_gen	0.316379	0.941922	0.321316	0.932701	competition
gen	46	dilution_gen	0.316341	0.942149	0.321316	0.932701	competition
gen	47	dilution_gen	0.316285	0.942352	0.321316	0.932701	competition
gen	48	dilution_gen	0.316145	0.942511	0.321316	0.932701	competition
gen	49	dilution_gen	0.315921	0.942613	0.321316	0.932701	competition
gen	50	dilution_gen	0.315663	0.942663	0.321316	0.932701	competition
gen	51	dilution_gen	0.315429	0.942679	0.321316	0.932701	competition
gen	52	dilution_gen	0.315261	0.942684	0.321316	0.932701	competition
gen	53	dilution_gen	0.31518	0.942699	0.321316	0.932701	competition
gen	54	dilution_gen	0.31517	0.942735	0.321316	0.932701	competition
gen	55	dilution_gen	0.315179	0.942796	0.321316	0.932701	competition
gen	56	dilution_gen	0.315131	0.942875	0.321316	0.932701	competition
gen	57	dilution_gen	0.314981	0.942961	0.321316	0.932701	competition
gen	58	dilution_gen	0.314739	0.943046	0.321316	0.932701	competition
gen	59	dilution_gen	0.314459	0.943127	0.321316	0.932701	competition
gen	60	dilution_gen	0.314201	0.943207	0.321316	0.932701	competition
gen	61	dilution_gen	0.314001	0.943294	0.321316	0.932701	competition
gen	62	dilution_gen	0.313854	0.943396	0.321316	0.932701	competition
gen	63	dilution_gen	0.31372	0.943522	0.321316	0.932701	competition
gen	64	dilution_gen	0.313547	0.943674	0.321316	0.932701	competition
gen	65	dilution_gen	0.313296	0.943851	0.321316	0.932701	competition
gen	66	dilution_gen	0.312955	0.944046	0.321316	0.932701	competition
gen	67	dilution_gen	0.312548	0.944253	0.321316	0.932701	competition
gen	68	dilution_gen	0.312111	0.944468	0.321316	0.932701	competition
gen	69	dilution_gen	0.311674	0.944687	0.321316	0.932701	competition
gen	70	dilution_gen	0.311254	0.944907	0.321316	0.932701	competition
gen	71	dilution_gen	0.31085	0.945126	0.321316	0.932701	competition
gen	72	dilution_gen	0.310451	0.945338	0.321316	0.932701	competition
gen	73	dilution_gen	0.31004	0.945542	0.321316	0.932701	competition
gen	74	dilution_gen	0.309605	0.945734	0.321316	0.932701	competition
gen	75	dilution_gen	0.309147	0.945914	0.321316	0.932701	competition
gen	76	dilution_gen	0.308684	0.94608	0.321316	0.932701	competition
gen	77	dilution_gen	0.30824	0.946233	0.321316	0.932701	competition
gen	78	dilution_gen	0.307836	0.946372	0.321316	0.932701	competition
gen	79	dilution_gen	0.307477	0.946498	0.321316	0.932701	competition
gen	80	dilution_gen	0.307156	0.946614	0.321316	0.932701	competition
gen	81	dilution_gen	0.306854	0.94672	0.321316	0.932701	competition
gen	82	dilution_gen	0.306557	0.946818	0.321316	0.932701	competition
gen	83	dilution_gen	0.306253	0.946911	0.321316	0.932701	competition
gen	84	dilution_gen	0.305943	0.946999	0.321316	0.932701	competition
gen	85	dilution_gen	0.305638	0.947085	0.321316	0.932701	competition
gen	86	dilution_gen	0.30535	0.947168	0.321316	0.932701	competition
gen	87	dilution_gen	0.305089	0.94725	0.321316	0.932701	competition
gen	88	dilution_gen	0.304854	0.94733	0.321316	0.932701	competition
gen	89	dilution_gen	0.304639	0.947411	0.321316	0.932701	competition
gen	90	dilution_gen	0.304433	0.947491	0.321316	0.932701	competition
gen	91	dilution_gen	0.304226	0.947573	0.321316	0.932701	competition
gen	92	dilution_gen	0.304012	0.947656	0.321316	0.932701	competition
gen	93	dilution_gen	0.303789	0.947741	0.321316	0.932701	competition
gen	94	dilution_gen	0.303562	0.947828	0.321316	0.932701	competition
gen	95	dilution_gen	0.303336	0.947916	0.321316	0.932701	competition
gen	96	dilution_gen	0.303115	0.948005	0.321316	0.932701	competition
gen	97	dilution_gen	0.302903	0.948092	0.321316	0.932701	competition
gen	98	dilution_gen	0.302698	0.948176	0.321316	0.932701	competition
gen	99	dilution_gen	0.302498	0.948257	0.321316	0.932701	competition
gen	100	dilution_gen	0.302299	0.948332	0.321316	0.932701	competition
gen	1	R	0.0140585	2.45731e-06	0.0598141	0.627088	competition
gen	2	R	0.0111375	0.287842	0.0598141	0.627088	competition
gen	3	R	0.0125314	0.431117	0.0598141	0.627088	competition
gen	4	R	0.0165927	0.452401	0.0598141	0.627088	competition
gen	5	R	0.0216323	0.479528	0.0598141	0.627088	competition
gen	6	R	0.0269468	0.496517	0.0598141	0.627088	competition
gen	7	R	0.0296973	0.514955	0.0598141	0.627088	competition
gen	8	R	0.0311102	0.538037	0.0598141	0.627088	competition
gen	9	R	0.03174	0.5552	0.0598141	0.627088	competition
gen	10	R	0.0325907	0.56372	0.0598141	0.627088	competition
gen	11	R	0.0341463	0.566165	0.0598141	0.627088	competition
gen	12	R	0.0362934	0.566889	0.0598141	0.627088	competition
gen	13	R	0.0387234	0.568713	0.0598141	0.627088	competition
gen	14	R	0.0410227	0.570698	0.0598141	0.627088	competition
gen	15	R	0.0432154	0.572531	0.0598141	0.627088	competition
gen	16	R	0.0456089	0.574605	0.0598141	0.627088	competition
gen	17	R	0.0484068	0.577369	0.0598141	0.627088	competition
gen	18	R	0.0516788	0.580286	0.0598141	0.627088	competition
gen	19	R	0.0551394	0.582947	0.0598141	0.627088	competition
gen	20	R	0.0583518	0.585571	0.0598141	0.627088	competition
gen	21	R	0.0609869	0.588765	0.0598141	0.627088	competition
gen	22	R	0.0628093	0.593415	0.0598141	0.627088	competition
gen	23	R	0.0643725	0.597557	0.0598141	0.627088	competition
gen	24	R	0.0656953	0.601354	0.0598141	0.627088	competition
gen	25	R	0.0667605	0.605266	0.0598141	0.627088	competition
gen	26	R	0.0676494	0.609202	0.0598141	0.627088	competition
gen	27	R	0.0683699	0.613041	0.0598141	0.627088	competition
gen	28	R	0.0688444	0.616742	0.0598141	0.627088	competition
gen	29	R	0.0690272	0.620343	0.0598141	0.627088	competition
gen	30	R	0.0689931	0.623914	0.0598141	0.627088	competition
gen	31	R	0.0688848	0.627482	0.0598141	0.627088	competition
gen	32	R	0.0687985	0.631011	0.0598141	0.627088	competition
gen	33	R	0.0687476	0.634446	0.0598141	0.627088	competition
gen	34	R	0.0686822	0.637804	0.0598141	0.627088	competition
gen	35	R	0.0685019	0.641272	0.0598141	0.627088	competition
gen	36	R	0.0681205	0.645126	0.0598141	0.627088	competition
gen	37	R	0.0677168	0.648794	0.0598141	0.627088	competition
gen	38	R	0.0673809	0.651933	0.0598141	0.627088	competition
gen	39	R	0.0670617	0.654775	0.0598141	0.627088	competition
gen	40	R	0.0667764	0.657342	0.0598141	0.627088	competition
gen	41	R	0.0665575	0.659573	0.0598141	0.627088	competition
gen	42	R	0.066417	0.661447	0.0598141	0.627088	competition
gen	43	R	0.0663452	0.662987	0.0598141	0.627088	competition
gen	44	R	0.0663172	0.664235	0.0598141	0.627088	competition
gen	45	R	0.0663029	0.665238	0.0598141	0.627088	competition
gen	46	R	0.066273	0.666057	0.0598141	0.627088	competition
gen	47	R	0.0661987	0.6668	0.0598141	0.627088	competition
gen	48	R	0.0660722	0.667571	0.0598141	0.627088	competition
gen	49	R	0.0659733	0.668206	0.0598141	0.627088	competition
gen	50	R	0.0659763	0.668497	0.0598141	0.627088	competition
gen	51	R	0.0660542	0.668536	0.0598141	0.627088	competition
gen	52	R	0.0661633	0.668453	0.0598141	0.627088	competition
gen	53	R	0.0662761	0.668313	0.0598141	0.627088	competition
gen	54	R	0.0663761	0.668147	0.0598141	0.627088	competition
gen	55	R	0.0664537	0.667978	0.0598141	0.627088	competition
gen	56	R	0.0665045	0.667829	0.0598141	0.627088	competition
gen	57	R	0.0665271	0.66773	0.0598141	0.627088	competition
gen	58	R	0.0665183	0.667728	0.0598141	0.627088	competition
gen	59	R	0.066475	0.667863	0.0598141	0.627088	competition
gen	60	R	0.0664179	0.668084	0.0598141	0.627088	competition
gen	61	R	0.0663841	0.668251	0.0598141	0.627088	competition
gen	62	R	0.0663769	0.668329	0.0598141	0.627088	competition
gen	63	R	0.0663737	0.668374	0.0598141	0.627088	competition
gen	64	R	0.0663559	0.668437	0.0598141	0.627088	competition
gen	65	R	0.0663162	0.668541	0.0598141	0.627088	competition
gen	66	R	0.066256	0.668693	0.0598141	0.627088	competition
gen	67	R	0.0661809	0.668894	0.0598141	0.627088	competition
gen	68	R	0.066096	0.669145	0.0598141	0.627088	competition
gen	69	R	0.0660025	0.66945	0.0598141	0.627088	competition
gen	70	R	0.0659021	0.669802	0.0598141	0.627088	competition
gen	71	R	0.0658072	0.67015	0.0598141	0.627088	competition
gen	72	R	0.0657374	0.670413	0.0598141	0.627088	competition
gen	73	R	0.0656993	0.670558	0.0598141	0.627088	competition
gen	74	R	0.0656858	0.670605	0.0598141	0.627088	competition
gen	75	R	0.0656882	0.67059	0.0598141	0.627088	competition
gen	76	R	0.0657001	0.67054	0.0598141	0.627088	competition
gen	77	R	0.0657172	0.670477	0.0598141	0.627088	competition
gen	78	R	0.0657344	0.67042	0.0598141	0.627088	competition
gen	79	R	0.0657453	0.670386	0.0598141	0.627088	competition
gen	80	R	0.0657435	0.670392	0.0598141	0.627088	competition
gen	81	R	0.0657277	0.670438	0.0598141	0.627088	competition
gen	82	R	0.0657047	0.670498	0.0598141	0.627088	competition
gen	83	R	0.0656857	0.670536	0.0598141	0.627088	competition
gen	84	R	0.0656762	0.670536	0.0598141	0.627088	competition
gen	85	R	0.0656756	0.670511	0.0598141	0.627088	competition
gen	86	R	0.0656798	0.670481	0.0598141	0.627088	competition
gen	87	R	0.0656847	0.670465	0.0598141	0.627088	competition
gen	88	R	0.0656857	0.670478	0.0598141	0.627088	competition
gen	89	R	0.0656778	0.670532	0.0598141	0.627088	competition
gen	90	R	0.0656567	0.670634	0.0598141	0.627088	competition
gen	91	R	0.06562	0.670786	0.0598141	0.627088	competition
gen	92	R	0.0655697	0.670976	0.0598141	0.627088	competition
gen	93	R	0.0655128	0.67118	0.0598141	0.627088	competition
gen	94	R	0.0654577	0.671371	0.0598141	0.627088	competition
gen	95	R	0.0654091	0.671535	0.0598141	0.627088	competition
gen	96	R	0.0653674	0.671672	0.0598141	0.627088	competition
gen	97	R	0.0653307	0.67179	0.0598141	0.627088	competition
gen	98	R	0.0652963	0.671895	0.0598141	0.627088	competition
gen	99	R	0.0652617	0.671995	0.0598141	0.627088	competition
gen	100	R	0.0652246	0.672096	0.0598141	0.627088	competition
gen	1	dilution_E	0.0141347	2.77847e-06	0.0901272	0.212359	competition
gen	2	dilution_E	0.0305621	0.175988	0.0901272	0.212359	competition
gen	3	dilution_E	0.0209802	0.158772	0.0901272	0.212359	competition
gen	4	dilution_E	0.0186972	0.142244	0.0901272	0.212359	competition
gen	5	dilution_E	0.0174492	0.141163	0.0901272	0.212359	competition
gen	6	dilution_E	0.0179368	0.133582	0.0901272	0.212359	competition
gen	7	dilution_E	0.0190902	0.127674	0.0901272	0.212359	competition
gen	8	dilution_E	0.0211852	0.118643	0.0901272	0.212359	competition
gen	9	dilution_E	0.0250671	0.113676	0.0901272	0.212359	competition
gen	10	dilution_E	0.0295853	0.113967	0.0901272	0.212359	competition
gen	11	dilution_E	0.032743	0.114431	0.0901272	0.212359	competition
gen	12	dilution_E	0.0348505	0.112025	0.0901272	0.212359	competition
gen	13	dilution_E	0.0370257	0.111501	0.0901272	0.212359	competition
gen	14	dilution_E	0.0401941	0.113896	0.0901272	0.212359	competition
gen	15	dilution_E	0.0451068	0.117027	0.0901272	0.212359	competition
gen	16	dilution_E	0.051881	0.119382	0.0901272	0.212359	competition
gen	17	dilution_E	0.0594481	0.121857	0.0901272	0.212359	competition
gen	18	dilution_E	0.0665112	0.125069	0.0901272	0.212359	competition
gen	19	dilution_E	0.0726182	0.128684	0.0901272	0.212359	competition
gen	20	dilution_E	0.0779896	0.13261	0.0901272	0.212359	competition
gen	21	dilution_E	0.0831334	0.137416	0.0901272	0.212359	competition
gen	22	dilution_E	0.0884013	0.143155	0.0901272	0.212359	competition
gen	23	dilution_E	0.0935141	0.149247	0.0901272	0.212359	competition
gen	24	dilution_E	0.0978141	0.155356	0.0901272	0.212359	competition
gen	25	dilution_E	0.100896	0.161628	0.0901272	0.212359	competition
gen	26	dilution_E	0.102872	0.168203	0.0901272	0.212359	competition
gen	27	dilution_E	0.104129	0.175082	0.0901272	0.212359	competition
gen	28	dilution_E	0.10498	0.182488	0.0901272	0.212359	competition
gen	29	dilution_E	0.105542	0.190637	0.0901272	0.212359	competition
gen	30	dilution_E	0.105988	0.198335	0.0901272	0.212359	competition
gen	31	dilution_E	0.106366	0.204737	0.0901272	0.212359	competition
gen	32	dilution_E	0.106605	0.210204	0.0901272	0.212359	competition
gen	33	dilution_E	0.10672	0.215068	0.0901272	0.212359	competition
gen	34	dilution_E	0.106778	0.219418	0.0901272	0.212359	competition
gen	35	dilution_E	0.106802	0.223202	0.0901272	0.212359	competition
gen	36	dilution_E	0.106741	0.226351	0.0901272	0.212359	competition
gen	37	dilution_E	0.106519	0.228839	0.0901272	0.212359	competition
gen	38	dilution_E	0.106106	0.230713	0.0901272	0.212359	competition
gen	39	dilution_E	0.105573	0.232102	0.0901272	0.212359	competition
gen	40	dilution_E	0.105053	0.233194	0.0901272	0.212359	competition
gen	41	dilution_E	0.104649	0.234167	0.0901272	0.212359	competition
gen	42	dilution_E	0.104397	0.235138	0.0901272	0.212359	competition
gen	43	dilution_E	0.104268	0.236158	0.0901272	0.212359	competition
gen	44	dilution_E	0.10421	0.237241	0.0901272	0.212359	competition
gen	45	dilution_E	0.10418	0.238385	0.0901272	0.212359	competition
gen	46	dilution_E	0.104153	0.239581	0.0901272	0.212359	competition
gen	47	dilution_E	0.104127	0.240825	0.0901272	0.212359	competition
gen	48	dilution_E	0.104104	0.242154	0.0901272	0.212359	competition
gen	49	dilution_E	0.104079	0.24367	0.0901272	0.212359	competition
gen	50	dilution_E	0.104049	0.245428	0.0901272	0.212359	competition
gen	51	dilution_E	0.104059	0.247132	0.0901272	0.212359	competition
gen	52	dilution_E	0.104158	0.248389	0.0901272	0.212359	competition
gen	53	dilution_E	0.10432	0.249201	0.0901272	0.212359	competition
gen	54	dilution_E	0.104498	0.249742	0.0901272	0.212359	competition
gen	55	dilution_E	0.10466	0.250133	0.0901272	0.212359	competition
gen	56	dilution_E	0.104794	0.250432	0.0901272	0.212359	competition
gen	57	dilution_E	0.104899	0.250665	0.0901272	0.212359	competition
gen	58	dilution_E	0.104984	0.250849	0.0901272	0.212359	competition
gen	59	dilution_E	0.105055	0.250988	0.0901272	0.212359	competition
gen	60	dilution_E	0.105111	0.25108	0.0901272	0.212359	competition
gen	61	dilution_E	0.105144	0.251118	0.0901272	0.212359	competition
gen	62	dilution_E	0.105145	0.25109	0.0901272	0.212359	competition
gen	63	dilution_E	0.105105	0.25099	0.0901272	0.212359	competition
gen	64	dilution_E	0.105018	0.250822	0.0901272	0.212359	competition
gen	65	dilution_E	0.104884	0.2506	0.0901272	0.212359	competition
gen	66	dilution_E	0.104708	0.250354	0.0901272	0.212359	competition
gen	67	dilution_E	0.104499	0.250133	0.0901272	0.212359	competition
gen	68	dilution_E	0.104262	0.250008	0.0901272	0.212359	competition
gen	69	dilution_E	0.10401	0.250032	0.0901272	0.212359	competition
gen	70	dilution_E	0.103774	0.250151	0.0901272	0.212359	competition
gen	71	dilution_E	0.103589	0.250228	0.0901272	0.212359	competition
gen	72	dilution_E	0.103465	0.250201	0.0901272	0.212359	competition
gen	73	dilution_E	0.103388	0.250107	0.0901272	0.212359	competition
gen	74	dilution_E	0.103343	0.250005	0.0901272	0.212359	competition
gen	75	dilution_E	0.10332	0.249932	0.0901272	0.212359	competition
gen	76	dilution_E	0.103316	0.249904	0.0901272	0.212359	competition
gen	77	dilution_E	0.103327	0.249925	0.0901272	0.212359	competition
gen	78	dilution_E	0.103351	0.249989	0.0901272	0.212359	competition
gen	79	dilution_E	0.103383	0.250092	0.0901272	0.212359	competition
gen	80	dilution_E	0.103415	0.250225	0.0901272	0.212359	competition
gen	81	dilution_E	0.103442	0.250382	0.0901272	0.212359	competition
gen	82	dilution_E	0.103456	0.250559	0.0901272	0.212359	competition
gen	83	dilution_E	0.103455	0.250755	0.0901272	0.212359	competition
gen	84	dilution_E	0.103434	0.250976	0.0901272	0.212359	competition
gen	85	dilution_E	0.103393	0.251233	0.0901272	0.212359	competition
gen	86	dilution_E	0.103329	0.251539	0.0901272	0.212359	competition
gen	87	dilution_E	0.103244	0.251891	0.0901272	0.212359	competition
gen	88	dilution_E	0.103151	0.252239	0.0901272	0.212359	competition
gen	89	dilution_E	0.103064	0.252497	0.0901272	0.212359	competition
gen	90	dilution_E	0.102992	0.252609	0.0901272	0.212359	competition
gen	91	dilution_E	0.102934	0.252576	0.0901272	0.212359	competition
gen	92	dilution_E	0.102882	0.252434	0.0901272	0.212359	competition
gen	93	dilution_E	0.102831	0.252225	0.0901272	0.212359	competition
gen	94	dilution_E	0.102779	0.251982	0.0901272	0.212359	competition
gen	95	dilution_E	0.102725	0.251727	0.0901272	0.212359	competition
gen	96	dilution_E	0.102671	0.25148	0.0901272	0.212359	competition
gen	97	dilution_E	0.102618	0.251252	0.0901272	0.212359	competition
gen	98	dilution_E	0.102565	0.251054	0.0901272	0.212359	competition
gen	99	dilution_E	0.102511	0.250895	0.0901272	0.212359	competition
gen	100	dilution_E	0.102456	0.250781	0.0901272	0.212359	competition
gen	1	gamma_genS	0.0185948	0.00337271	0.0418209	0.206128	competition
gen	2	gamma_genS	0	0.0870799	0.0418209	0.206128	competition
gen	3	gamma_genS	0	0.271603	0.0418209	0.206128	competition
gen	4	gamma_genS	0	0.260853	0.0418209	0.206128	competition
gen	5	gamma_genS	0	0.238979	0.0418209	0.206128	competition
gen	6	gamma_genS	0	0.218767	0.0418209	0.206128	competition
gen	7	gamma_genS	0.000308737	0.195415	0.0418209	0.206128	competition
gen	8	gamma_genS	0.0011295	0.184553	0.0418209	0.206128	competition
gen	9	gamma_genS	0.00165222	0.184193	0.0418209	0.206128	competition
gen	10	gamma_genS	0.00224575	0.188287	0.0418209	0.206128	competition
gen	11	gamma_genS	0.00357651	0.197675	0.0418209	0.206128	competition
gen	12	gamma_genS	0.00630584	0.211118	0.0418209	0.206128	competition
gen	13	gamma_genS	0.010041	0.223582	0.0418209	0.206128	competition
gen	14	gamma_genS	0.0138462	0.233046	0.0418209	0.206128	competition
gen	15	gamma_genS	0.0174051	0.239856	0.0418209	0.206128	competition
gen	16	gamma_genS	0.0209036	0.244768	0.0418209	0.206128	competition
gen	17	gamma_genS	0.0245403	0.247782	0.0418209	0.206128	competition
gen	18	gamma_genS	0.0285205	0.249074	0.0418209	0.206128	competition
gen	19	gamma_genS	0.0329838	0.249378	0.0418209	0.206128	competition
gen	20	gamma_genS	0.0377077	0.249155	0.0418209	0.206128	competition
gen	21	gamma_genS	0.0421311	0.248306	0.0418209	0.206128	competition
gen	22	gamma_genS	0.0457621	0.246854	0.0418209	0.206128	competition
gen	23	gamma_genS	0.0484277	0.245033	0.0418209	0.206128	competition
gen	24	gamma_genS	0.0502612	0.242931	0.0418209	0.206128	competition
gen	25	gamma_genS	0.0515307	0.240509	0.0418209	0.206128	competition
gen	26	gamma_genS	0.0524842	0.237882	0.0418209	0.206128	competition
gen	27	gamma_genS	0.053242	0.235263	0.0418209	0.206128	competition
gen	28	gamma_genS	0.0537739	0.232747	0.0418209	0.206128	competition
gen	29	gamma_genS	0.0540004	0.230302	0.0418209	0.206128	competition
gen	30	gamma_genS	0.053936	0.227909	0.0418209	0.206128	competition
gen	31	gamma_genS	0.0537051	0.225599	0.0418209	0.206128	competition
gen	32	gamma_genS	0.0534437	0.223391	0.0418209	0.206128	competition
gen	33	gamma_genS	0.0532339	0.221292	0.0418209	0.206128	competition
gen	34	gamma_genS	0.0530953	0.219316	0.0418209	0.206128	competition
gen	35	gamma_genS	0.0529974	0.217472	0.0418209	0.206128	competition
gen	36	gamma_genS	0.0528832	0.215745	0.0418209	0.206128	competition
gen	37	gamma_genS	0.0526994	0.214092	0.0418209	0.206128	competition
gen	38	gamma_genS	0.0524229	0.212428	0.0418209	0.206128	competition
gen	39	gamma_genS	0.0520686	0.210606	0.0418209	0.206128	competition
gen	40	gamma_genS	0.0516669	0.208455	0.0418209	0.206128	competition
gen	41	gamma_genS	0.0512428	0.205935	0.0418209	0.206128	competition
gen	42	gamma_genS	0.0508181	0.203268	0.0418209	0.206128	competition
gen	43	gamma_genS	0.05042	0.200812	0.0418209	0.206128	competition
gen	44	gamma_genS	0.050071	0.198824	0.0418209	0.206128	competition
gen	45	gamma_genS	0.049778	0.197366	0.0418209	0.206128	competition
gen	46	gamma_genS	0.0495367	0.196379	0.0418209	0.206128	competition
gen	47	gamma_genS	0.0493425	0.195767	0.0418209	0.206128	competition
gen	48	gamma_genS	0.0491972	0.19544	0.0418209	0.206128	competition
gen	49	gamma_genS	0.0491054	0.195322	0.0418209	0.206128	competition
gen	50	gamma_genS	0.0490668	0.195359	0.0418209	0.206128	competition
gen	51	gamma_genS	0.0490709	0.195509	0.0418209	0.206128	competition
gen	52	gamma_genS	0.0491017	0.19574	0.0418209	0.206128	competition
gen	53	gamma_genS	0.0491431	0.19603	0.0418209	0.206128	competition
gen	54	gamma_genS	0.0491826	0.196358	0.0418209	0.206128	competition
gen	55	gamma_genS	0.0492127	0.196712	0.0418209	0.206128	competition
gen	56	gamma_genS	0.0492314	0.197077	0.0418209	0.206128	competition
gen	57	gamma_genS	0.0492427	0.19744	0.0418209	0.206128	competition
gen	58	gamma_genS	0.0492535	0.197792	0.0418209	0.206128	competition
gen	59	gamma_genS	0.0492689	0.198121	0.0418209	0.206128	competition
gen	60	gamma_genS	0.0492887	0.198421	0.0418209	0.206128	competition
gen	61	gamma_genS	0.0493089	0.198684	0.0418209	0.206128	competition
gen	62	gamma_genS	0.0493233	0.198907	0.0418209	0.206128	competition
gen	63	gamma_genS	0.0493256	0.199083	0.0418209	0.206128	competition
gen	64	gamma_genS	0.0493114	0.199205	0.0418209	0.206128	competition
gen	65	gamma_genS	0.0492783	0.199264	0.0418209	0.206128	competition
gen	66	gamma_genS	0.0492265	0.199244	0.0418209	0.206128	competition
gen	67	gamma_genS	0.0491581	0.19913	0.0418209	0.206128	competition
gen	68	gamma_genS	0.0490753	0.198912	0.0418209	0.206128	competition
gen	69	gamma_genS	0.0489804	0.198593	0.0418209	0.206128	competition
gen	70	gamma_genS	0.048876	0.198195	0.0418209	0.206128	competition
gen	71	gamma_genS	0.0487662	0.19776	0.0418209	0.206128	competition
gen	72	gamma_genS	0.0486564	0.197339	0.0418209	0.206128	competition
gen	73	gamma_genS	0.0485528	0.196975	0.0418209	0.206128	competition
gen	74	gamma_genS	0.0484607	0.196697	0.0418209	0.206128	competition
gen	75	gamma_genS	0.048384	0.196518	0.0418209	0.206128	competition
gen	76	gamma_genS	0.0483248	0.196433	0.0418209	0.206128	competition
gen	77	gamma_genS	0.0482833	0.196433	0.0418209	0.206128	competition
gen	78	gamma_genS	0.0482573	0.196503	0.0418209	0.206128	competition
gen	79	gamma_genS	0.0482429	0.196627	0.0418209	0.206128	competition
gen	80	gamma_genS	0.0482359	0.196792	0.0418209	0.206128	competition
gen	81	gamma_genS	0.0482319	0.196985	0.0418209	0.206128	competition
gen	82	gamma_genS	0.0482281	0.197196	0.0418209	0.206128	competition
gen	83	gamma_genS	0.0482231	0.197418	0.0418209	0.206128	competition
gen	84	gamma_genS	0.0482168	0.197643	0.0418209	0.206128	competition
gen	85	gamma_genS	0.0482103	0.197867	0.0418209	0.206128	competition
gen	86	gamma_genS	0.0482049	0.198083	0.0418209	0.206128	competition
gen	87	gamma_genS	0.0482008	0.198289	0.0418209	0.206128	competition
gen	88	gamma_genS	0.0481975	0.198479	0.0418209	0.206128	competition
gen	89	gamma_genS	0.0481931	0.198648	0.0418209	0.206128	competition
gen	90	gamma_genS	0.0481856	0.198791	0.0418209	0.206128	competition
gen	91	gamma_genS	0.0481725	0.198904	0.0418209	0.206128	competition
gen	92	gamma_genS	0.0481521	0.19898	0.0418209	0.206128	competition
gen	93	gamma_genS	0.0481233	0.199017	0.0418209	0.206128	competition
gen	94	gamma_genS	0.048086	0.19901	0.0418209	0.206128	competition
gen	95	gamma_genS	0.0480403	0.198959	0.0418209	0.206128	competition
gen	96	gamma_genS	0.047987	0.198866	0.0418209	0.206128	competition
gen	97	gamma_genS	0.0479271	0.198738	0.0418209	0.206128	competition
gen	98	gamma_genS	0.0478618	0.198584	0.0418209	0.206128	competition
gen	99	gamma_genS	0.0477926	0.198418	0.0418209	0.206128	competition
gen	100	gamma_genS	0.0477215	0.198253	0.0418209	0.206128	competition
gen	1	rate_e	0.0141075	5.74197e-07	0.026988	0.20212	competition
gen	2	rate_e	0.0043579	0.120301	0.026988	0.20212	competition
gen	3	rate_e	0	0.149077	0.026988	0.20212	competition
gen	4	rate_e	0	0.135515	0.026988	0.20212	competition
gen	5	rate_e	0	0.126935	0.026988	0.20212	competition
gen	6	rate_e	0	0.125619	0.026988	0.20212	competition
gen	7	rate_e	0	0.114697	0.026988	0.20212	competition
gen	8	rate_e	0	0.10685	0.026988	0.20212	competition
gen	9	rate_e	0	0.107973	0.026988	0.20212	competition
gen	10	rate_e	0	0.109082	0.026988	0.20212	competition
gen	11	rate_e	0	0.107829	0.026988	0.20212	competition
gen	12	rate_e	0	0.103437	0.026988	0.20212	competition
gen	13	rate_e	0.00412156	0.0954048	0.026988	0.20212	competition
gen	14	rate_e	0.0113741	0.0931491	0.026988	0.20212	competition
gen	15	rate_e	0.0133168	0.0975039	0.026988	0.20212	competition
gen	16	rate_e	0.0136086	0.10238	0.026988	0.20212	competition
gen	17	rate_e	0.0135081	0.106736	0.026988	0.20212	competition
gen	18	rate_e	0.013224	0.112628	0.026988	0.20212	competition
gen	19	rate_e	0.0128325	0.124157	0.026988	0.20212	competition
gen	20	rate_e	0.013504	0.135273	0.026988	0.20212	competition
gen	21	rate_e	0.0181648	0.138257	0.026988	0.20212	competition
gen	22	rate_e	0.0279888	0.137838	0.026988	0.20212	competition
gen	23	rate_e	0.0348271	0.139806	0.026988	0.20212	competition
gen	24	rate_e	0.0355888	0.14455	0.026988	0.20212	competition
gen	25	rate_e	0.033496	0.150699	0.026988	0.20212	competition
gen	26	rate_e	0.0306612	0.157524	0.026988	0.20212	competition
gen	27	rate_e	0.0282565	0.164528	0.026988	0.20212	competition
gen	28	rate_e	0.0274264	0.171135	0.026988	0.20212	competition
gen	29	rate_e	0.0295418	0.176843	0.026988	0.20212	competition
gen	30	rate_e	0.0343144	0.182419	0.026988	0.20212	competition
gen	31	rate_e	0.03782	0.190168	0.026988	0.20212	competition
gen	32	rate_e	0.0378188	0.199391	0.026988	0.20212	competition
gen	33	rate_e	0.035748	0.206865	0.026988	0.20212	competition
gen	34	rate_e	0.0332038	0.212203	0.026988	0.20212	competition
gen	35	rate_e	0.0311795	0.216077	0.026988	0.20212	competition
gen	36	rate_e	0.030461	0.21868	0.026988	0.20212	competition
gen	37	rate_e	0.0315549	0.220004	0.026988	0.20212	competition
gen	38	rate_e	0.0338792	0.22041	0.026988	0.20212	competition
gen	39	rate_e	0.0356272	0.220728	0.026988	0.20212	competition
gen	40	rate_e	0.0356654	0.221654	0.026988	0.20212	competition
gen	41	rate_e	0.0343639	0.223549	0.026988	0.20212	competition
gen	42	rate_e	0.0326158	0.226433	0.026988	0.20212	competition
gen	43	rate_e	0.0312278	0.229539	0.026988	0.20212	competition
gen	44	rate_e	0.0307873	0.231733	0.026988	0.20212	competition
gen	45	rate_e	0.0314677	0.232715	0.026988	0.20212	competition
gen	46	rate_e	0.0327882	0.232961	0.026988	0.20212	competition
gen	47	rate_e	0.0338297	0.233071	0.026988	0.20212	competition
gen	48	rate_e	0.0340113	0.2334	0.026988	0.20212	competition
gen	49	rate_e	0.0334434	0.234033	0.026988	0.20212	competition
gen	50	rate_e	0.0325956	0.234945	0.026988	0.20212	competition
gen	51	rate_e	0.0319446	0.236104	0.026988	0.20212	competition
gen	52	rate_e	0.0318089	0.237475	0.026988	0.20212	competition
gen	53	rate_e	0.0322364	0.23891	0.026988	0.20212	competition
gen	54	rate_e	0.0329445	0.240123	0.026988	0.20212	competition
gen	55	rate_e	0.0334809	0.240889	0.026988	0.20212	competition
gen	56	rate_e	0.0335611	0.241217	0.026988	0.20212	competition
gen	57	rate_e	0.0332286	0.241241	0.026988	0.20212	competition
gen	58	rate_e	0.0327421	0.24108	0.026988	0.20212	competition
gen	59	rate_e	0.0323878	0.240816	0.026988	0.20212	competition
gen	60	rate_e	0.0323466	0.240515	0.026988	0.20212	competition
gen	61	rate_e	0.032612	0.240266	0.026988	0.20212	competition
gen	62	rate_e	0.0329895	0.240172	0.026988	0.20212	competition
gen	63	rate_e	0.0332228	0.240289	0.026988	0.20212	competition
gen	64	rate_e	0.0331694	0.240545	0.026988	0.20212	competition
gen	65	rate_e	0.0328725	0.240761	0.026988	0.20212	competition
gen	66	rate_e	0.0324968	0.240781	0.026988	0.20212	competition
gen	67	rate_e	0.0322179	0.240554	0.026988	0.20212	competition
gen	68	rate_e	0.0321389	0.240132	0.026988	0.20212	competition
gen	69	rate_e	0.0322478	0.239625	0.026988	0.20212	competition
gen	70	rate_e	0.0324322	0.239167	0.026988	0.20212	competition
gen	71	rate_e	0.0325506	0.238876	0.026988	0.20212	competition
gen	72	rate_e	0.0325213	0.238826	0.026988	0.20212	competition
gen	73	rate_e	0.0323602	0.239019	0.026988	0.20212	competition
gen	74	rate_e	0.0321541	0.239386	0.026988	0.20212	competition
gen	75	rate_e	0.0320043	0.239806	0.026988	0.20212	competition
gen	76	rate_e	0.0319723	0.240164	0.026988	0.20212	competition
gen	77	rate_e	0.0320519	0.240402	0.026988	0.20212	competition
gen	78	rate_e	0.0321781	0.240536	0.026988	0.20212	competition
gen	79	rate_e	0.0322717	0.240619	0.026988	0.20212	competition
gen	80	rate_e	0.0322851	0.240712	0.026988	0.20212	competition
gen	81	rate_e	0.032223	0.240857	0.026988	0.20212	competition
gen	82	rate_e	0.0321303	0.241071	0.026988	0.20212	competition
gen	83	rate_e	0.0320592	0.241349	0.026988	0.20212	competition
gen	84	rate_e	0.0320402	0.241665	0.026988	0.20212	competition
gen	85	rate_e	0.0320684	0.241979	0.026988	0.20212	competition
gen	86	rate_e	0.0321116	0.242243	0.026988	0.20212	competition
gen	87	rate_e	0.032132	0.242424	0.026988	0.20212	competition
gen	88	rate_e	0.0321096	0.242506	0.026988	0.20212	competition
gen	89	rate_e	0.0320512	0.242497	0.026988	0.20212	competition
gen	90	rate_e	0.0319819	0.242417	0.026988	0.20212	competition
gen	91	rate_e	0.0319285	0.242291	0.026988	0.20212	competition
gen	92	rate_e	0.0319041	0.242149	0.026988	0.20212	competition
gen	93	rate_e	0.0319017	0.242015	0.026988	0.20212	competition
gen	94	rate_e	0.0319011	0.241902	0.026988	0.20212	competition
gen	95	rate_e	0.0318822	0.241809	0.026988	0.20212	competition
gen	96	rate_e	0.0318375	0.241718	0.026988	0.20212	competition
gen	97	rate_e	0.0317751	0.241605	0.026988	0.20212	competition
gen	98	rate_e	0.0317128	0.241456	0.026988	0.20212	competition
gen	99	rate_e	0.031667	0.24127	0.026988	0.20212	competition
gen	100	rate_e	0.031644	0.241063	0.026988	0.20212	competition
gen	1	c_genS	0.0193633	0.00303515	0.0629252	0.194134	competition
gen	2	c_genS	0	0.0631303	0.0629252	0.194134	competition
gen	3	c_genS	0	0.140718	0.0629252	0.194134	competition
gen	4	c_genS	0.00362841	0.162648	0.0629252	0.194134	competition
gen	5	c_genS	0.00678372	0.197626	0.0629252	0.194134	competition
gen	6	c_genS	0.00937374	0.214276	0.0629252	0.194134	competition
gen	7	c_genS	0.0112771	0.212405	0.0629252	0.194134	competition
gen	8	c_genS	0.0136006	0.211464	0.0629252	0.194134	competition
gen	9	c_genS	0.0161855	0.209187	0.0629252	0.194134	competition
gen	10	c_genS	0.0190802	0.203119	0.0629252	0.194134	competition
gen	11	c_genS	0.0232196	0.198422	0.0629252	0.194134	competition
gen	12	c_genS	0.0291214	0.198198	0.0629252	0.194134	competition
gen	13	c_genS	0.0359074	0.198646	0.0629252	0.194134	competition
gen	14	c_genS	0.0428027	0.197017	0.0629252	0.194134	competition
gen	15	c_genS	0.0498462	0.192975	0.0629252	0.194134	competition
gen	16	c_genS	0.0573047	0.186977	0.0629252	0.194134	competition
gen	17	c_genS	0.0651364	0.179363	0.0629252	0.194134	competition
gen	18	c_genS	0.0732208	0.171212	0.0629252	0.194134	competition
gen	19	c_genS	0.08141	0.163653	0.0629252	0.194134	competition
gen	20	c_genS	0.089193	0.156805	0.0629252	0.194134	competition
gen	21	c_genS	0.0958655	0.150069	0.0629252	0.194134	competition
gen	22	c_genS	0.101022	0.14314	0.0629252	0.194134	competition
gen	23	c_genS	0.104559	0.136191	0.0629252	0.194134	competition
gen	24	c_genS	0.106562	0.129576	0.0629252	0.194134	competition
gen	25	c_genS	0.107224	0.123723	0.0629252	0.194134	competition
gen	26	c_genS	0.106822	0.11909	0.0629252	0.194134	competition
gen	27	c_genS	0.105631	0.11597	0.0629252	0.194134	competition
gen	28	c_genS	0.103828	0.114382	0.0629252	0.194134	competition
gen	29	c_genS	0.101527	0.114175	0.0629252	0.194134	competition
gen	30	c_genS	0.0988928	0.115186	0.0629252	0.194134	competition
gen	31	c_genS	0.0961254	0.117296	0.0629252	0.194134	competition
gen	32	c_genS	0.0933648	0.120406	0.0629252	0.194134	competition
gen	33	c_genS	0.0906786	0.124427	0.0629252	0.194134	competition
gen	34	c_genS	0.0880992	0.129291	0.0629252	0.194134	competition
gen	35	c_genS	0.08564	0.134935	0.0629252	0.194134	competition
gen	36	c_genS	0.0832993	0.141273	0.0629252	0.194134	competition
gen	37	c_genS	0.0810715	0.148162	0.0629252	0.194134	competition
gen	38	c_genS	0.0789634	0.155388	0.0629252	0.194134	competition
gen	39	c_genS	0.0770036	0.162671	0.0629252	0.194134	competition
gen	40	c_genS	0.0752274	0.169716	0.0629252	0.194134	competition
gen	41	c_genS	0.0736475	0.176281	0.0629252	0.194134	competition
gen	42	c_genS	0.07225	0.18222	0.0629252	0.194134	competition
gen	43	c_genS	0.0710086	0.187483	0.0629252	0.194134	competition
gen	44	c_genS	0.0698975	0.192088	0.0629252	0.194134	competition
gen	45	c_genS	0.068895	0.196095	0.0629252	0.194134	competition
gen	46	c_genS	0.0679853	0.199578	0.0629252	0.194134	competition
gen	47	c_genS	0.0671599	0.202613	0.0629252	0.194134	competition
gen	48	c_genS	0.0664198	0.205262	0.0629252	0.194134	competition
gen	49	c_genS	0.0657705	0.207579	0.0629252	0.194134	competition
gen	50	c_genS	0.0652129	0.209603	0.0629252	0.194134	competition
gen	51	c_genS	0.0647383	0.21137	0.0629252	0.194134	competition
gen	52	c_genS	0.0643314	0.212907	0.0629252	0.194134	competition
gen	53	c_genS	0.0639751	0.214242	0.0629252	0.194134	competition
gen	54	c_genS	0.0636546	0.2154	0.0629252	0.194134	competition
gen	55	c_genS	0.063359	0.216409	0.0629252	0.194134	competition
gen	56	c_genS	0.0630838	0.217296	0.0629252	0.194134	competition
gen	57	c_genS	0.062831	0.218086	0.0629252	0.194134	competition
gen	58	c_genS	0.0626067	0.218807	0.0629252	0.194134	competition
gen	59	c_genS	0.0624153	0.219485	0.0629252	0.194134	competition
gen	60	c_genS	0.062256	0.220146	0.0629252	0.194134	competition
gen	61	c_genS	0.062123	0.220813	0.0629252	0.194134	competition
gen	62	c_genS	0.0620083	0.221506	0.0629252	0.194134	competition
gen	63	c_genS	0.0619042	0.222242	0.0629252	0.194134	competition
gen	64	c_genS	0.061805	0.223027	0.0629252	0.194134	competition
gen	65	c_genS	0.0617086	0.223858	0.0629252	0.194134	competition
gen	66	c_genS	0.061616	0.224721	0.0629252	0.194134	competition
gen	67	c_genS	0.0615309	0.225592	0.0629252	0.194134	competition
gen	68	c_genS	0.0614565	0.226444	0.0629252	0.194134	competition
gen	69	c_genS	0.0613941	0.227249	0.0629252	0.194134	competition
gen	70	c_genS	0.0613427	0.227982	0.0629252	0.194134	competition
gen	71	c_genS	0.0612992	0.228628	0.0629252	0.194134	competition
gen	72	c_genS	0.0612605	0.229176	0.0629252	0.194134	competition
gen	73	c_genS	0.0612238	0.229622	0.0629252	0.194134	competition
gen	74	c_genS	0.0611878	0.229968	0.0629252	0.194134	competition
gen	75	c_genS	0.0611529	0.230221	0.0629252	0.194134	competition
gen	76	c_genS	0.0611205	0.23039	0.0629252	0.194134	competition
gen	77	c_genS	0.0610917	0.230486	0.0629252	0.194134	competition
gen	78	c_genS	0.0610668	0.230521	0.0629252	0.194134	competition
gen	79	c_genS	0.0610444	0.230507	0.0629252	0.194134	competition
gen	80	c_genS	0.0610222	0.230459	0.0629252	0.194134	competition
gen	81	c_genS	0.060998	0.230389	0.0629252	0.194134	competition
gen	82	c_genS	0.0609706	0.23031	0.0629252	0.194134	competition
gen	83	c_genS	0.06094	0.230236	0.0629252	0.194134	competition
gen	84	c_genS	0.0609073	0.230177	0.0629252	0.194134	competition
gen	85	c_genS	0.0608748	0.230144	0.0629252	0.194134	competition
gen	86	c_genS	0.0608444	0.230143	0.0629252	0.194134	competition
gen	87	c_genS	0.0608173	0.23018	0.0629252	0.194134	competition
gen	88	c_genS	0.0607934	0.230259	0.0629252	0.194134	competition
gen	89	c_genS	0.0607716	0.230379	0.0629252	0.194134	competition
gen	90	c_genS	0.0607504	0.23054	0.0629252	0.194134	competition
gen	91	c_genS	0.0607285	0.230737	0.0629252	0.194134	competition
gen	92	c_genS	0.060705	0.230964	0.0629252	0.194134	competition
gen	93	c_genS	0.0606799	0.231213	0.0629252	0.194134	competition
gen	94	c_genS	0.0606536	0.231475	0.0629252	0.194134	competition
gen	95	c_genS	0.0606271	0.231741	0.0629252	0.194134	competition
gen	96	c_genS	0.0606008	0.232	0.0629252	0.194134	competition
gen	97	c_genS	0.060575	0.232246	0.0629252	0.194134	competition
gen	98	c_genS	0.0605493	0.23247	0.0629252	0.194134	competition
gen	99	c_genS	0.0605232	0.232668	0.0629252	0.194134	competition
gen	100	c_genS	0.0604961	0.232837	0.0629252	0.194134	competition
gen	1	rate_s	0.0141224	5.15958e-07	0.0536487	0.177937	competition
gen	2	rate_s	0	0.038525	0.0536487	0.177937	competition
gen	3	rate_s	0.0014959	0.0994151	0.0536487	0.177937	competition
gen	4	rate_s	0.00800887	0.120675	0.0536487	0.177937	competition
gen	5	rate_s	0.0116456	0.119026	0.0536487	0.177937	competition
gen	6	rate_s	0.0148202	0.119252	0.0536487	0.177937	competition
gen	7	rate_s	0.016223	0.12585	0.0536487	0.177937	competition
gen	8	rate_s	0.0170451	0.140444	0.0536487	0.177937	competition
gen	9	rate_s	0.0177181	0.156346	0.0536487	0.177937	competition
gen	10	rate_s	0.0189301	0.169489	0.0536487	0.177937	competition
gen	11	rate_s	0.0210601	0.180471	0.0536487	0.177937	competition
gen	12	rate_s	0.0234481	0.191394	0.0536487	0.177937	competition
gen	13	rate_s	0.025558	0.200211	0.0536487	0.177937	competition
gen	14	rate_s	0.0275423	0.206123	0.0536487	0.177937	competition
gen	15	rate_s	0.0298685	0.210172	0.0536487	0.177937	competition
gen	16	rate_s	0.0329733	0.21315	0.0536487	0.177937	competition
gen	17	rate_s	0.0370608	0.214766	0.0536487	0.177937	competition
gen	18	rate_s	0.041976	0.215104	0.0536487	0.177937	competition
gen	19	rate_s	0.0470975	0.215016	0.0536487	0.177937	competition
gen	20	rate_s	0.0516164	0.215041	0.0536487	0.177937	competition
gen	21	rate_s	0.0551167	0.214967	0.0536487	0.177937	competition
gen	22	rate_s	0.0577419	0.21453	0.0536487	0.177937	competition
gen	23	rate_s	0.0598459	0.21371	0.0536487	0.177937	competition
gen	24	rate_s	0.0617093	0.212495	0.0536487	0.177937	competition
gen	25	rate_s	0.0634003	0.210847	0.0536487	0.177937	competition
gen	26	rate_s	0.0648001	0.208873	0.0536487	0.177937	competition
gen	27	rate_s	0.0657391	0.206772	0.0536487	0.177937	competition
gen	28	rate_s	0.0661342	0.204654	0.0536487	0.177937	competition
gen	29	rate_s	0.0660549	0.202532	0.0536487	0.177937	competition
gen	30	rate_s	0.0657113	0.20042	0.0536487	0.177937	competition
gen	31	rate_s	0.0653406	0.198356	0.0536487	0.177937	competition
gen	32	rate_s	0.0650737	0.196363	0.0536487	0.177937	competition
gen	33	rate_s	0.0649111	0.194462	0.0536487	0.177937	competition
gen	34	rate_s	0.0647842	0.192686	0.0536487	0.177937	competition
gen	35	rate_s	0.0646169	0.191065	0.0536487	0.177937	competition
gen	36	rate_s	0.0643635	0.189593	0.0536487	0.177937	competition
gen	37	rate_s	0.0640198	0.188232	0.0536487	0.177937	competition
gen	38	rate_s	0.0636172	0.18692	0.0536487	0.177937	competition
gen	39	rate_s	0.0632091	0.185597	0.0536487	0.177937	competition
gen	40	rate_s	0.0628438	0.184227	0.0536487	0.177937	competition
gen	41	rate_s	0.0625388	0.182828	0.0536487	0.177937	competition
gen	42	rate_s	0.062284	0.181464	0.0536487	0.177937	competition
gen	43	rate_s	0.062061	0.180211	0.0536487	0.177937	competition
gen	44	rate_s	0.0618578	0.179128	0.0536487	0.177937	competition
gen	45	rate_s	0.0616705	0.178239	0.0536487	0.177937	competition
gen	46	rate_s	0.0614999	0.177544	0.0536487	0.177937	competition
gen	47	rate_s	0.0613495	0.177029	0.0536487	0.177937	competition
gen	48	rate_s	0.0612256	0.176668	0.0536487	0.177937	competition
gen	49	rate_s	0.061136	0.176437	0.0536487	0.177937	competition
gen	50	rate_s	0.0610827	0.17631	0.0536487	0.177937	competition
gen	51	rate_s	0.0610586	0.176264	0.0536487	0.177937	competition
gen	52	rate_s	0.0610519	0.176279	0.0536487	0.177937	competition
gen	53	rate_s	0.0610513	0.176339	0.0536487	0.177937	competition
gen	54	rate_s	0.0610478	0.17643	0.0536487	0.177937	competition
gen	55	rate_s	0.0610348	0.176543	0.0536487	0.177937	competition
gen	56	rate_s	0.0610107	0.176671	0.0536487	0.177937	competition
gen	57	rate_s	0.0609795	0.176806	0.0536487	0.177937	competition
gen	58	rate_s	0.0609494	0.176945	0.0536487	0.177937	competition
gen	59	rate_s	0.0609276	0.177084	0.0536487	0.177937	competition
gen	60	rate_s	0.0609164	0.177222	0.0536487	0.177937	competition
gen	61	rate_s	0.0609127	0.177356	0.0536487	0.177937	competition
gen	62	rate_s	0.0609103	0.177484	0.0536487	0.177937	competition
gen	63	rate_s	0.0609025	0.177601	0.0536487	0.177937	competition
gen	64	rate_s	0.0608841	0.177703	0.0536487	0.177937	competition
gen	65	rate_s	0.0608526	0.177782	0.0536487	0.177937	competition
gen	66	rate_s	0.0608096	0.177831	0.0536487	0.177937	competition
gen	67	rate_s	0.0607592	0.177842	0.0536487	0.177937	competition
gen	68	rate_s	0.0607061	0.177811	0.0536487	0.177937	competition
gen	69	rate_s	0.0606535	0.177736	0.0536487	0.177937	competition
gen	70	rate_s	0.0606021	0.177623	0.0536487	0.177937	competition
gen	71	rate_s	0.0605512	0.177479	0.0536487	0.177937	competition
gen	72	rate_s	0.0604999	0.177318	0.0536487	0.177937	competition
gen	73	rate_s	0.0604478	0.177153	0.0536487	0.177937	competition
gen	74	rate_s	0.0603957	0.176996	0.0536487	0.177937	competition
gen	75	rate_s	0.0603458	0.176857	0.0536487	0.177937	competition
gen	76	rate_s	0.0603011	0.176745	0.0536487	0.177937	competition
gen	77	rate_s	0.0602639	0.176664	0.0536487	0.177937	competition
gen	78	rate_s	0.0602345	0.176614	0.0536487	0.177937	competition
gen	79	rate_s	0.0602117	0.176595	0.0536487	0.177937	competition
gen	80	rate_s	0.0601927	0.176604	0.0536487	0.177937	competition
gen	81	rate_s	0.0601747	0.176639	0.0536487	0.177937	competition
gen	82	rate_s	0.0601557	0.176696	0.0536487	0.177937	competition
gen	83	rate_s	0.0601349	0.176771	0.0536487	0.177937	competition
gen	84	rate_s	0.0601131	0.17686	0.0536487	0.177937	competition
gen	85	rate_s	0.0600919	0.176959	0.0536487	0.177937	competition
gen	86	rate_s	0.0600728	0.177065	0.0536487	0.177937	competition
gen	87	rate_s	0.0600566	0.177174	0.0536487	0.177937	competition
gen	88	rate_s	0.0600426	0.177283	0.0536487	0.177937	competition
gen	89	rate_s	0.0600294	0.17739	0.0536487	0.177937	competition
gen	90	rate_s	0.060015	0.17749	0.0536487	0.177937	competition
gen	91	rate_s	0.0599975	0.177582	0.0536487	0.177937	competition
gen	92	rate_s	0.0599759	0.177662	0.0536487	0.177937	competition
gen	93	rate_s	0.0599499	0.177728	0.0536487	0.177937	competition
gen	94	rate_s	0.0599198	0.177777	0.0536487	0.177937	competition
gen	95	rate_s	0.0598865	0.177808	0.0536487	0.177937	competition
gen	96	rate_s	0.0598505	0.177819	0.0536487	0.177937	competition
gen	97	rate_s	0.0598121	0.177811	0.0536487	0.177937	competition
gen	98	rate_s	0.0597713	0.177785	0.0536487	0.177937	competition
gen	99	rate_s	0.0597278	0.177741	0.0536487	0.177937	competition
gen	100	rate_s	0.0596815	0.177684	0.0536487	0.177937	competition
gen	1	c_genE	0.016297	0.00329377	0.138703	0.168791	competition
gen	2	c_genE	0.000335261	0.128248	0.138703	0.168791	competition
gen	3	c_genE	0	0.132574	0.138703	0.168791	competition
gen	4	c_genE	0.00114132	0.125225	0.138703	0.168791	competition
gen	5	c_genE	0.00692279	0.12972	0.138703	0.168791	competition
gen	6	c_genE	0.0131902	0.135795	0.138703	0.168791	competition
gen	7	c_genE	0.0189186	0.136826	0.138703	0.168791	competition
gen	8	c_genE	0.0239636	0.143045	0.138703	0.168791	competition
gen	9	c_genE	0.0286761	0.142598	0.138703	0.168791	competition
gen	10	c_genE	0.0330252	0.131923	0.138703	0.168791	competition
gen	11	c_genE	0.0372564	0.122684	0.138703	0.168791	competition
gen	12	c_genE	0.0421444	0.120924	0.138703	0.168791	competition
gen	13	c_genE	0.0482916	0.12222	0.138703	0.168791	competition
gen	14	c_genE	0.0557583	0.123067	0.138703	0.168791	competition
gen	15	c_genE	0.0645037	0.123692	0.138703	0.168791	competition
gen	16	c_genE	0.0744344	0.124304	0.138703	0.168791	competition
gen	17	c_genE	0.0852896	0.123974	0.138703	0.168791	competition
gen	18	c_genE	0.0966326	0.122927	0.138703	0.168791	competition
gen	19	c_genE	0.107928	0.122743	0.138703	0.168791	competition
gen	20	c_genE	0.118614	0.124125	0.138703	0.168791	competition
gen	21	c_genE	0.128345	0.126391	0.138703	0.168791	competition
gen	22	c_genE	0.137024	0.128873	0.138703	0.168791	competition
gen	23	c_genE	0.144543	0.131522	0.138703	0.168791	competition
gen	24	c_genE	0.150823	0.134356	0.138703	0.168791	competition
gen	25	c_genE	0.155865	0.137292	0.138703	0.168791	competition
gen	26	c_genE	0.159739	0.140438	0.138703	0.168791	competition
gen	27	c_genE	0.162561	0.143992	0.138703	0.168791	competition
gen	28	c_genE	0.164478	0.147893	0.138703	0.168791	competition
gen	29	c_genE	0.16566	0.151868	0.138703	0.168791	competition
gen	30	c_genE	0.166344	0.155722	0.138703	0.168791	competition
gen	31	c_genE	0.166791	0.159406	0.138703	0.168791	competition
gen	32	c_genE	0.167149	0.162888	0.138703	0.168791	competition
gen	33	c_genE	0.167445	0.166118	0.138703	0.168791	competition
gen	34	c_genE	0.167638	0.169072	0.138703	0.168791	competition
gen	35	c_genE	0.16767	0.171722	0.138703	0.168791	competition
gen	36	c_genE	0.167489	0.173995	0.138703	0.168791	competition
gen	37	c_genE	0.167075	0.175817	0.138703	0.168791	competition
gen	38	c_genE	0.166468	0.177191	0.138703	0.168791	competition
gen	39	c_genE	0.165776	0.178212	0.138703	0.168791	competition
gen	40	c_genE	0.165138	0.179012	0.138703	0.168791	competition
gen	41	c_genE	0.164643	0.179711	0.138703	0.168791	competition
gen	42	c_genE	0.164307	0.180401	0.138703	0.168791	competition
gen	43	c_genE	0.164099	0.181131	0.138703	0.168791	competition
gen	44	c_genE	0.163979	0.181907	0.138703	0.168791	competition
gen	45	c_genE	0.163905	0.182709	0.138703	0.168791	competition
gen	46	c_genE	0.163851	0.183514	0.138703	0.168791	competition
gen	47	c_genE	0.163802	0.184309	0.138703	0.168791	competition
gen	48	c_genE	0.163771	0.185083	0.138703	0.168791	competition
gen	49	c_genE	0.163781	0.185829	0.138703	0.168791	competition
gen	50	c_genE	0.163847	0.186541	0.138703	0.168791	competition
gen	51	c_genE	0.163963	0.187216	0.138703	0.168791	competition
gen	52	c_genE	0.164106	0.187848	0.138703	0.168791	competition
gen	53	c_genE	0.16425	0.188431	0.138703	0.168791	competition
gen	54	c_genE	0.16437	0.188959	0.138703	0.168791	competition
gen	55	c_genE	0.16445	0.189429	0.138703	0.168791	competition
gen	56	c_genE	0.164488	0.189841	0.138703	0.168791	competition
gen	57	c_genE	0.164494	0.190191	0.138703	0.168791	competition
gen	58	c_genE	0.164488	0.190478	0.138703	0.168791	competition
gen	59	c_genE	0.164484	0.1907	0.138703	0.168791	competition
gen	60	c_genE	0.164483	0.190853	0.138703	0.168791	competition
gen	61	c_genE	0.164473	0.190933	0.138703	0.168791	competition
gen	62	c_genE	0.164438	0.19094	0.138703	0.168791	competition
gen	63	c_genE	0.164363	0.190874	0.138703	0.168791	competition
gen	64	c_genE	0.164243	0.190743	0.138703	0.168791	competition
gen	65	c_genE	0.164079	0.190557	0.138703	0.168791	competition
gen	66	c_genE	0.163885	0.190332	0.138703	0.168791	competition
gen	67	c_genE	0.16368	0.190087	0.138703	0.168791	competition
gen	68	c_genE	0.163483	0.189842	0.138703	0.168791	competition
gen	69	c_genE	0.163306	0.189613	0.138703	0.168791	competition
gen	70	c_genE	0.163157	0.189415	0.138703	0.168791	competition
gen	71	c_genE	0.163032	0.189259	0.138703	0.168791	competition
gen	72	c_genE	0.162929	0.18915	0.138703	0.168791	competition
gen	73	c_genE	0.162843	0.18909	0.138703	0.168791	competition
gen	74	c_genE	0.162773	0.189075	0.138703	0.168791	competition
gen	75	c_genE	0.162717	0.189101	0.138703	0.168791	competition
gen	76	c_genE	0.162678	0.189163	0.138703	0.168791	competition
gen	77	c_genE	0.162657	0.189254	0.138703	0.168791	competition
gen	78	c_genE	0.162652	0.189368	0.138703	0.168791	competition
gen	79	c_genE	0.162658	0.189499	0.138703	0.168791	competition
gen	80	c_genE	0.162667	0.18964	0.138703	0.168791	competition
gen	81	c_genE	0.162671	0.189786	0.138703	0.168791	competition
gen	82	c_genE	0.162665	0.189931	0.138703	0.168791	competition
gen	83	c_genE	0.162646	0.19007	0.138703	0.168791	competition
gen	84	c_genE	0.162615	0.190199	0.138703	0.168791	competition
gen	85	c_genE	0.162575	0.190313	0.138703	0.168791	competition
gen	86	c_genE	0.16253	0.19041	0.138703	0.168791	competition
gen	87	c_genE	0.162481	0.190486	0.138703	0.168791	competition
gen	88	c_genE	0.162428	0.19054	0.138703	0.168791	competition
gen	89	c_genE	0.162368	0.190572	0.138703	0.168791	competition
gen	90	c_genE	0.162298	0.190581	0.138703	0.168791	competition
gen	91	c_genE	0.162215	0.190569	0.138703	0.168791	competition
gen	92	c_genE	0.162121	0.190539	0.138703	0.168791	competition
gen	93	c_genE	0.162016	0.190494	0.138703	0.168791	competition
gen	94	c_genE	0.161904	0.19044	0.138703	0.168791	competition
gen	95	c_genE	0.16179	0.19038	0.138703	0.168791	competition
gen	96	c_genE	0.161677	0.190319	0.138703	0.168791	competition
gen	97	c_genE	0.161569	0.190262	0.138703	0.168791	competition
gen	98	c_genE	0.161466	0.190212	0.138703	0.168791	competition
gen	99	c_genE	0.161368	0.190173	0.138703	0.168791	competition
gen	100	c_genE	0.161274	0.190145	0.138703	0.168791	competition
gen	1	gamma_genE	0.0168219	0.00326144	0.0378286	0.151643	competition
gen	2	gamma_genE	0	0.127809	0.0378286	0.151643	competition
gen	3	gamma_genE	0	0.185689	0.0378286	0.151643	competition
gen	4	gamma_genE	0	0.217664	0.0378286	0.151643	competition
gen	5	gamma_genE	0	0.211589	0.0378286	0.151643	competition
gen	6	gamma_genE	0	0.20525	0.0378286	0.151643	competition
gen	7	gamma_genE	0	0.202266	0.0378286	0.151643	competition
gen	8	gamma_genE	0.00113391	0.203796	0.0378286	0.151643	competition
gen	9	gamma_genE	0.00292977	0.212351	0.0378286	0.151643	competition
gen	10	gamma_genE	0.00436754	0.225885	0.0378286	0.151643	competition
gen	11	gamma_genE	0.00560356	0.23887	0.0378286	0.151643	competition
gen	12	gamma_genE	0.00699092	0.247437	0.0378286	0.151643	competition
gen	13	gamma_genE	0.00875147	0.251574	0.0378286	0.151643	competition
gen	14	gamma_genE	0.0109364	0.252182	0.0378286	0.151643	competition
gen	15	gamma_genE	0.0135694	0.249964	0.0378286	0.151643	competition
gen	16	gamma_genE	0.0166482	0.24534	0.0378286	0.151643	competition
gen	17	gamma_genE	0.0200882	0.239011	0.0378286	0.151643	competition
gen	18	gamma_genE	0.0237322	0.231732	0.0378286	0.151643	competition
gen	19	gamma_genE	0.0273851	0.223988	0.0378286	0.151643	competition
gen	20	gamma_genE	0.0308386	0.216048	0.0378286	0.151643	competition
gen	21	gamma_genE	0.0339694	0.208219	0.0378286	0.151643	competition
gen	22	gamma_genE	0.0367501	0.200728	0.0378286	0.151643	competition
gen	23	gamma_genE	0.0391571	0.193661	0.0378286	0.151643	competition
gen	24	gamma_genE	0.0411728	0.187028	0.0378286	0.151643	competition
gen	25	gamma_genE	0.042794	0.180842	0.0378286	0.151643	competition
gen	26	gamma_genE	0.0440344	0.175106	0.0378286	0.151643	competition
gen	27	gamma_genE	0.0449275	0.169809	0.0378286	0.151643	competition
gen	28	gamma_genE	0.0455208	0.164955	0.0378286	0.151643	competition
gen	29	gamma_genE	0.0458722	0.160566	0.0378286	0.151643	competition
gen	30	gamma_genE	0.0460648	0.156643	0.0378286	0.151643	competition
gen	31	gamma_genE	0.046189	0.153163	0.0378286	0.151643	competition
gen	32	gamma_genE	0.0462978	0.150089	0.0378286	0.151643	competition
gen	33	gamma_genE	0.0463989	0.147369	0.0378286	0.151643	competition
gen	34	gamma_genE	0.0464764	0.144941	0.0378286	0.151643	competition
gen	35	gamma_genE	0.0465076	0.142737	0.0378286	0.151643	competition
gen	36	gamma_genE	0.0464739	0.140701	0.0378286	0.151643	competition
gen	37	gamma_genE	0.046368	0.138799	0.0378286	0.151643	competition
gen	38	gamma_genE	0.0462019	0.137027	0.0378286	0.151643	competition
gen	39	gamma_genE	0.0460112	0.135409	0.0378286	0.151643	competition
gen	40	gamma_genE	0.0458392	0.133981	0.0378286	0.151643	competition
gen	41	gamma_genE	0.045712	0.132767	0.0378286	0.151643	competition
gen	42	gamma_genE	0.0456317	0.131774	0.0378286	0.151643	competition
gen	43	gamma_genE	0.0455868	0.130989	0.0378286	0.151643	competition
gen	44	gamma_genE	0.0455628	0.130389	0.0378286	0.151643	competition
gen	45	gamma_genE	0.0455471	0.129943	0.0378286	0.151643	competition
gen	46	gamma_genE	0.0455307	0.129623	0.0378286	0.151643	competition
gen	47	gamma_genE	0.0455102	0.129404	0.0378286	0.151643	competition
gen	48	gamma_genE	0.0454907	0.129262	0.0378286	0.151643	competition
gen	49	gamma_genE	0.0454817	0.12918	0.0378286	0.151643	competition
gen	50	gamma_genE	0.0454895	0.129145	0.0378286	0.151643	competition
gen	51	gamma_genE	0.0455128	0.129146	0.0378286	0.151643	competition
gen	52	gamma_genE	0.0455447	0.129173	0.0378286	0.151643	competition
gen	53	gamma_genE	0.0455763	0.129218	0.0378286	0.151643	competition
gen	54	gamma_genE	0.0455996	0.129275	0.0378286	0.151643	competition
gen	55	gamma_genE	0.0456093	0.129337	0.0378286	0.151643	competition
gen	56	gamma_genE	0.0456049	0.129397	0.0378286	0.151643	competition
gen	57	gamma_genE	0.0455911	0.129451	0.0378286	0.151643	competition
gen	58	gamma_genE	0.0455752	0.129494	0.0378286	0.151643	competition
gen	59	gamma_genE	0.0455628	0.129524	0.0378286	0.151643	competition
gen	60	gamma_genE	0.0455545	0.129536	0.0378286	0.151643	competition
gen	61	gamma_genE	0.0455465	0.129526	0.0378286	0.151643	competition
gen	62	gamma_genE	0.0455331	0.129488	0.0378286	0.151643	competition
gen	63	gamma_genE	0.045509	0.129421	0.0378286	0.151643	competition
gen	64	gamma_genE	0.0454714	0.129326	0.0378286	0.151643	competition
gen	65	gamma_genE	0.0454205	0.129206	0.0378286	0.151643	competition
gen	66	gamma_genE	0.0453604	0.12907	0.0378286	0.151643	competition
gen	67	gamma_genE	0.0452971	0.128925	0.0378286	0.151643	competition
gen	68	gamma_genE	0.0452367	0.128781	0.0378286	0.151643	competition
gen	69	gamma_genE	0.0451832	0.128648	0.0378286	0.151643	competition
gen	70	gamma_genE	0.0451379	0.128533	0.0378286	0.151643	competition
gen	71	gamma_genE	0.0451002	0.128441	0.0378286	0.151643	competition
gen	72	gamma_genE	0.0450686	0.128374	0.0378286	0.151643	competition
gen	73	gamma_genE	0.0450414	0.128334	0.0378286	0.151643	competition
gen	74	gamma_genE	0.0450178	0.12832	0.0378286	0.151643	competition
gen	75	gamma_genE	0.044998	0.128328	0.0378286	0.151643	competition
gen	76	gamma_genE	0.0449827	0.128357	0.0378286	0.151643	competition
gen	77	gamma_genE	0.0449726	0.128403	0.0378286	0.151643	competition
gen	78	gamma_genE	0.0449671	0.128463	0.0378286	0.151643	competition
gen	79	gamma_genE	0.0449646	0.128532	0.0378286	0.151643	competition
gen	80	gamma_genE	0.0449623	0.128608	0.0378286	0.151643	competition
gen	81	gamma_genE	0.044958	0.128687	0.0378286	0.151643	competition
gen	82	gamma_genE	0.0449497	0.128767	0.0378286	0.151643	competition
gen	83	gamma_genE	0.0449368	0.128843	0.0378286	0.151643	competition
gen	84	gamma_genE	0.0449201	0.128913	0.0378286	0.151643	competition
gen	85	gamma_genE	0.0449009	0.128976	0.0378286	0.151643	competition
gen	86	gamma_genE	0.0448807	0.12903	0.0378286	0.151643	competition
gen	87	gamma_genE	0.0448602	0.129071	0.0378286	0.151643	competition
gen	88	gamma_genE	0.0448393	0.129101	0.0378286	0.151643	competition
gen	89	gamma_genE	0.0448173	0.129118	0.0378286	0.151643	competition
gen	90	gamma_genE	0.044793	0.129123	0.0378286	0.151643	competition
gen	91	gamma_genE	0.0447656	0.129117	0.0378286	0.151643	competition
gen	92	gamma_genE	0.0447347	0.129101	0.0378286	0.151643	competition
gen	93	gamma_genE	0.044701	0.129077	0.0378286	0.151643	competition
gen	94	gamma_genE	0.0446654	0.129048	0.0378286	0.151643	competition
gen	95	gamma_genE	0.0446293	0.129016	0.0378286	0.151643	competition
gen	96	gamma_genE	0.0445939	0.128985	0.0378286	0.151643	competition
gen	97	gamma_genE	0.0445597	0.128955	0.0378286	0.151643	competition
gen	98	gamma_genE	0.0445271	0.12893	0.0378286	0.151643	competition
gen	99	gamma_genE	0.0444957	0.128911	0.0378286	0.151643	competition
gen	100	gamma_genE	0.0444652	0.128899	0.0378286	0.151643	competition
gen	1	dilution_S	0.0141391	2.62055e-06	0.0730741	0.137306	competition
gen	2	dilution_S	0.0138655	0.0402875	0.0730741	0.137306	competition
gen	3	dilution_S	0.0183086	0.140527	0.0730741	0.137306	competition
gen	4	dilution_S	0.0265409	0.182612	0.0730741	0.137306	competition
gen	5	dilution_S	0.0252955	0.177248	0.0730741	0.137306	competition
gen	6	dilution_S	0.022587	0.171579	0.0730741	0.137306	competition
gen	7	dilution_S	0.0200145	0.168189	0.0730741	0.137306	competition
gen	8	dilution_S	0.0195305	0.168356	0.0730741	0.137306	competition
gen	9	dilution_S	0.0212655	0.165624	0.0730741	0.137306	competition
gen	10	dilution_S	0.0254196	0.15962	0.0730741	0.137306	competition
gen	11	dilution_S	0.0324685	0.154739	0.0730741	0.137306	competition
gen	12	dilution_S	0.0391287	0.154755	0.0730741	0.137306	competition
gen	13	dilution_S	0.0421171	0.157084	0.0730741	0.137306	competition
gen	14	dilution_S	0.0433145	0.161028	0.0730741	0.137306	competition
gen	15	dilution_S	0.0448595	0.166011	0.0730741	0.137306	competition
gen	16	dilution_S	0.0479987	0.169447	0.0730741	0.137306	competition
gen	17	dilution_S	0.0528142	0.169851	0.0730741	0.137306	competition
gen	18	dilution_S	0.0587967	0.16796	0.0730741	0.137306	competition
gen	19	dilution_S	0.0656709	0.165442	0.0730741	0.137306	competition
gen	20	dilution_S	0.0730477	0.16327	0.0730741	0.137306	competition
gen	21	dilution_S	0.0793117	0.161369	0.0730741	0.137306	competition
gen	22	dilution_S	0.0832601	0.159642	0.0730741	0.137306	competition
gen	23	dilution_S	0.085473	0.158337	0.0730741	0.137306	competition
gen	24	dilution_S	0.0868009	0.157547	0.0730741	0.137306	competition
gen	25	dilution_S	0.0876142	0.156882	0.0730741	0.137306	competition
gen	26	dilution_S	0.0880802	0.15588	0.0730741	0.137306	competition
gen	27	dilution_S	0.0884479	0.154437	0.0730741	0.137306	competition
gen	28	dilution_S	0.0890377	0.152682	0.0730741	0.137306	competition
gen	29	dilution_S	0.0899277	0.150761	0.0730741	0.137306	competition
gen	30	dilution_S	0.0906747	0.148821	0.0730741	0.137306	competition
gen	31	dilution_S	0.0907556	0.147011	0.0730741	0.137306	competition
gen	32	dilution_S	0.0901211	0.145434	0.0730741	0.137306	competition
gen	33	dilution_S	0.0890225	0.144105	0.0730741	0.137306	competition
gen	34	dilution_S	0.0877252	0.142952	0.0730741	0.137306	competition
gen	35	dilution_S	0.0864592	0.141815	0.0730741	0.137306	competition
gen	36	dilution_S	0.0854326	0.140524	0.0730741	0.137306	competition
gen	37	dilution_S	0.0847955	0.138984	0.0730741	0.137306	competition
gen	38	dilution_S	0.0845377	0.137232	0.0730741	0.137306	competition
gen	39	dilution_S	0.0844244	0.1354	0.0730741	0.137306	competition
gen	40	dilution_S	0.0841603	0.133652	0.0730741	0.137306	competition
gen	41	dilution_S	0.0836278	0.13212	0.0730741	0.137306	competition
gen	42	dilution_S	0.0829072	0.130886	0.0730741	0.137306	competition
gen	43	dilution_S	0.0821566	0.12997	0.0730741	0.137306	competition
gen	44	dilution_S	0.0815309	0.129339	0.0730741	0.137306	competition
gen	45	dilution_S	0.0811517	0.12893	0.0730741	0.137306	competition
gen	46	dilution_S	0.0810793	0.128673	0.0730741	0.137306	competition
gen	47	dilution_S	0.0812725	0.128516	0.0730741	0.137306	competition
gen	48	dilution_S	0.0815802	0.128431	0.0730741	0.137306	competition
gen	49	dilution_S	0.0818166	0.128408	0.0730741	0.137306	competition
gen	50	dilution_S	0.0818732	0.128449	0.0730741	0.137306	competition
gen	51	dilution_S	0.0817586	0.128556	0.0730741	0.137306	competition
gen	52	dilution_S	0.0815557	0.128722	0.0730741	0.137306	competition
gen	53	dilution_S	0.0813657	0.128933	0.0730741	0.137306	competition
gen	54	dilution_S	0.0812724	0.129165	0.0730741	0.137306	competition
gen	55	dilution_S	0.081319	0.12939	0.0730741	0.137306	competition
gen	56	dilution_S	0.0814902	0.129582	0.0730741	0.137306	competition
gen	57	dilution_S	0.0817111	0.129725	0.0730741	0.137306	competition
gen	58	dilution_S	0.0818827	0.129812	0.0730741	0.137306	competition
gen	59	dilution_S	0.0819348	0.129849	0.0730741	0.137306	competition
gen	60	dilution_S	0.0818573	0.129844	0.0730741	0.137306	competition
gen	61	dilution_S	0.0816898	0.129805	0.0730741	0.137306	competition
gen	62	dilution_S	0.0814947	0.129739	0.0730741	0.137306	competition
gen	63	dilution_S	0.0813299	0.12965	0.0730741	0.137306	competition
gen	64	dilution_S	0.0812312	0.12954	0.0730741	0.137306	competition
gen	65	dilution_S	0.0811999	0.129412	0.0730741	0.137306	competition
gen	66	dilution_S	0.0812036	0.129271	0.0730741	0.137306	competition
gen	67	dilution_S	0.0811936	0.129123	0.0730741	0.137306	competition
gen	68	dilution_S	0.0811324	0.12898	0.0730741	0.137306	competition
gen	69	dilution_S	0.0810126	0.128853	0.0730741	0.137306	competition
gen	70	dilution_S	0.0808574	0.128753	0.0730741	0.137306	competition
gen	71	dilution_S	0.0807054	0.128688	0.0730741	0.137306	competition
gen	72	dilution_S	0.0805946	0.128661	0.0730741	0.137306	competition
gen	73	dilution_S	0.0805482	0.128672	0.0730741	0.137306	competition
gen	74	dilution_S	0.0805669	0.128716	0.0730741	0.137306	competition
gen	75	dilution_S	0.0806289	0.128786	0.0730741	0.137306	competition
gen	76	dilution_S	0.0807	0.128875	0.0730741	0.137306	competition
gen	77	dilution_S	0.0807494	0.128975	0.0730741	0.137306	competition
gen	78	dilution_S	0.0807621	0.129081	0.0730741	0.137306	competition
gen	79	dilution_S	0.0807426	0.129189	0.0730741	0.137306	competition
gen	80	dilution_S	0.0807085	0.129296	0.0730741	0.137306	competition
gen	81	dilution_S	0.0806808	0.1294	0.0730741	0.137306	competition
gen	82	dilution_S	0.0806746	0.1295	0.0730741	0.137306	competition
gen	83	dilution_S	0.0806929	0.129594	0.0730741	0.137306	competition
gen	84	dilution_S	0.0807257	0.12968	0.0730741	0.137306	competition
gen	85	dilution_S	0.0807551	0.129755	0.0730741	0.137306	competition
gen	86	dilution_S	0.0807635	0.129818	0.0730741	0.137306	competition
gen	87	dilution_S	0.0807415	0.129866	0.0730741	0.137306	competition
gen	88	dilution_S	0.0806915	0.129898	0.0730741	0.137306	competition
gen	89	dilution_S	0.0806248	0.129914	0.0730741	0.137306	competition
gen	90	dilution_S	0.0805559	0.129914	0.0730741	0.137306	competition
gen	91	dilution_S	0.0804967	0.129898	0.0730741	0.137306	competition
gen	92	dilution_S	0.0804521	0.129869	0.0730741	0.137306	competition
gen	93	dilution_S	0.0804192	0.129828	0.0730741	0.137306	competition
gen	94	dilution_S	0.0803893	0.129777	0.0730741	0.137306	competition
gen	95	dilution_S	0.0803532	0.12972	0.0730741	0.137306	competition
gen	96	dilution_S	0.0803056	0.129657	0.0730741	0.137306	competition
gen	97	dilution_S	0.0802477	0.129593	0.0730741	0.137306	competition
gen	98	dilution_S	0.0801855	0.129531	0.0730741	0.137306	competition
gen	99	dilution_S	0.0801278	0.129473	0.0730741	0.137306	competition
gen	100	dilution_S	0.0800819	0.129423	0.0730741	0.137306	competition
gen	1	dilution_sp	0.0141043	8.11886e-10	0.0461517	0.00490245	competition
gen	2	dilution_sp	0.00208943	0.000248423	0.0461517	0.00490245	competition
gen	3	dilution_sp	0	0.00368858	0.0461517	0.00490245	competition
gen	4	dilution_sp	0	0.010797	0.0461517	0.00490245	competition
gen	5	dilution_sp	0	0.0127823	0.0461517	0.00490245	competition
gen	6	dilution_sp	0	0.0118343	0.0461517	0.00490245	competition
gen	7	dilution_sp	0	0.0104329	0.0461517	0.00490245	competition
gen	8	dilution_sp	0	0.00963987	0.0461517	0.00490245	competition
gen	9	dilution_sp	0.000178301	0.0090908	0.0461517	0.00490245	competition
gen	10	dilution_sp	0.00337316	0.0086312	0.0461517	0.00490245	competition
gen	11	dilution_sp	0.00631525	0.00829761	0.0461517	0.00490245	competition
gen	12	dilution_sp	0.00885701	0.00810468	0.0461517	0.00490245	competition
gen	13	dilution_sp	0.0112422	0.0079346	0.0461517	0.00490245	competition
gen	14	dilution_sp	0.0138371	0.00776777	0.0461517	0.00490245	competition
gen	15	dilution_sp	0.017126	0.00762858	0.0461517	0.00490245	competition
gen	16	dilution_sp	0.021492	0.00750745	0.0461517	0.00490245	competition
gen	17	dilution_sp	0.0268655	0.00736403	0.0461517	0.00490245	competition
gen	18	dilution_sp	0.0326784	0.00719494	0.0461517	0.00490245	competition
gen	19	dilution_sp	0.0382001	0.00702895	0.0461517	0.00490245	competition
gen	20	dilution_sp	0.0429074	0.00687801	0.0461517	0.00490245	competition
gen	21	dilution_sp	0.0466938	0.00672858	0.0461517	0.00490245	competition
gen	22	dilution_sp	0.0498185	0.00657165	0.0461517	0.00490245	competition
gen	23	dilution_sp	0.0525786	0.00640962	0.0461517	0.00490245	competition
gen	24	dilution_sp	0.0550814	0.00624468	0.0461517	0.00490245	competition
gen	25	dilution_sp	0.0572064	0.00607714	0.0461517	0.00490245	competition
gen	26	dilution_sp	0.0587645	0.00591095	0.0461517	0.00490245	competition
gen	27	dilution_sp	0.059669	0.00575142	0.0461517	0.00490245	competition
gen	28	dilution_sp	0.0599792	0.0055998	0.0461517	0.00490245	competition
gen	29	dilution_sp	0.0598637	0.00545435	0.0461517	0.00490245	competition
gen	30	dilution_sp	0.0595522	0.00531433	0.0461517	0.00490245	competition
gen	31	dilution_sp	0.0592428	0.00518056	0.0461517	0.00490245	competition
gen	32	dilution_sp	0.0590082	0.00505363	0.0461517	0.00490245	competition
gen	33	dilution_sp	0.0588128	0.00493344	0.0461517	0.00490245	competition
gen	34	dilution_sp	0.0585844	0.0048196	0.0461517	0.00490245	competition
gen	35	dilution_sp	0.0582717	0.00471128	0.0461517	0.00490245	competition
gen	36	dilution_sp	0.05786	0.00460725	0.0461517	0.00490245	competition
gen	37	dilution_sp	0.0573674	0.0045068	0.0461517	0.00490245	competition
gen	38	dilution_sp	0.0568385	0.00441065	0.0461517	0.00490245	competition
gen	39	dilution_sp	0.0563319	0.0043208	0.0461517	0.00490245	competition
gen	40	dilution_sp	0.0558975	0.0042395	0.0461517	0.00490245	competition
gen	41	dilution_sp	0.0555534	0.00416823	0.0461517	0.00490245	competition
gen	42	dilution_sp	0.0552885	0.0041075	0.0461517	0.00490245	competition
gen	43	dilution_sp	0.0550827	0.00405683	0.0461517	0.00490245	competition
gen	44	dilution_sp	0.0549193	0.00401514	0.0461517	0.00490245	competition
gen	45	dilution_sp	0.0547869	0.00398108	0.0461517	0.00490245	competition
gen	46	dilution_sp	0.0546773	0.0039534	0.0461517	0.00490245	competition
gen	47	dilution_sp	0.0545862	0.00393102	0.0461517	0.00490245	competition
gen	48	dilution_sp	0.0545148	0.00391308	0.0461517	0.00490245	competition
gen	49	dilution_sp	0.0544679	0.00389882	0.0461517	0.00490245	competition
gen	50	dilution_sp	0.054448	0.00388761	0.0461517	0.00490245	competition
gen	51	dilution_sp	0.0544513	0.00387892	0.0461517	0.00490245	competition
gen	52	dilution_sp	0.0544697	0.00387223	0.0461517	0.00490245	competition
gen	53	dilution_sp	0.0544927	0.00386712	0.0461517	0.00490245	competition
gen	54	dilution_sp	0.0545107	0.00386319	0.0461517	0.00490245	competition
gen	55	dilution_sp	0.0545162	0.00386012	0.0461517	0.00490245	competition
gen	56	dilution_sp	0.0545064	0.00385761	0.0461517	0.00490245	competition
gen	57	dilution_sp	0.0544847	0.00385537	0.0461517	0.00490245	competition
gen	58	dilution_sp	0.0544583	0.00385314	0.0461517	0.00490245	competition
gen	59	dilution_sp	0.0544337	0.00385068	0.0461517	0.00490245	competition
gen	60	dilution_sp	0.0544126	0.00384776	0.0461517	0.00490245	competition
gen	61	dilution_sp	0.0543915	0.00384422	0.0461517	0.00490245	competition
gen	62	dilution_sp	0.0543642	0.00383993	0.0461517	0.00490245	competition
gen	63	dilution_sp	0.0543245	0.00383484	0.0461517	0.00490245	competition
gen	64	dilution_sp	0.0542686	0.003829	0.0461517	0.00490245	competition
gen	65	dilution_sp	0.0541967	0.00382255	0.0461517	0.00490245	competition
gen	66	dilution_sp	0.0541136	0.00381574	0.0461517	0.00490245	competition
gen	67	dilution_sp	0.0540271	0.00380887	0.0461517	0.00490245	competition
gen	68	dilution_sp	0.0539449	0.00380229	0.0461517	0.00490245	competition
gen	69	dilution_sp	0.0538723	0.00379629	0.0461517	0.00490245	competition
gen	70	dilution_sp	0.0538114	0.00379114	0.0461517	0.00490245	competition
gen	71	dilution_sp	0.0537615	0.00378699	0.0461517	0.00490245	competition
gen	72	dilution_sp	0.0537206	0.00378392	0.0461517	0.00490245	competition
gen	73	dilution_sp	0.0536867	0.00378192	0.0461517	0.00490245	competition
gen	74	dilution_sp	0.0536586	0.00378093	0.0461517	0.00490245	competition
gen	75	dilution_sp	0.0536364	0.00378084	0.0461517	0.00490245	competition
gen	76	dilution_sp	0.0536208	0.00378154	0.0461517	0.00490245	competition
gen	77	dilution_sp	0.0536122	0.00378287	0.0461517	0.00490245	competition
gen	78	dilution_sp	0.0536099	0.0037847	0.0461517	0.00490245	competition
gen	79	dilution_sp	0.0536114	0.00378691	0.0461517	0.00490245	competition
gen	80	dilution_sp	0.0536135	0.00378935	0.0461517	0.00490245	competition
gen	81	dilution_sp	0.0536131	0.0037919	0.0461517	0.00490245	competition
gen	82	dilution_sp	0.0536079	0.00379446	0.0461517	0.00490245	competition
gen	83	dilution_sp	0.0535973	0.00379692	0.0461517	0.00490245	competition
gen	84	dilution_sp	0.0535817	0.00379919	0.0461517	0.00490245	competition
gen	85	dilution_sp	0.0535627	0.00380118	0.0461517	0.00490245	competition
gen	86	dilution_sp	0.0535418	0.00380283	0.0461517	0.00490245	competition
gen	87	dilution_sp	0.0535198	0.00380409	0.0461517	0.00490245	competition
gen	88	dilution_sp	0.0534964	0.00380491	0.0461517	0.00490245	competition
gen	89	dilution_sp	0.0534707	0.0038053	0.0461517	0.00490245	competition
gen	90	dilution_sp	0.0534414	0.00380524	0.0461517	0.00490245	competition
gen	91	dilution_sp	0.0534075	0.00380479	0.0461517	0.00490245	competition
gen	92	dilution_sp	0.053369	0.00380399	0.0461517	0.00490245	competition
gen	93	dilution_sp	0.0533264	0.00380291	0.0461517	0.00490245	competition
gen	94	dilution_sp	0.0532813	0.00380165	0.0461517	0.00490245	competition
gen	95	dilution_sp	0.0532353	0.0038003	0.0461517	0.00490245	competition
gen	96	dilution_sp	0.0531897	0.00379895	0.0461517	0.00490245	competition
gen	97	dilution_sp	0.0531456	0.00379769	0.0461517	0.00490245	competition
gen	98	dilution_sp	0.0531031	0.00379659	0.0461517	0.00490245	competition
gen	99	dilution_sp	0.0530623	0.00379571	0.0461517	0.00490245	competition
gen	100	dilution_sp	0.053023	0.0037951	0.0461517	0.00490245	competition
gen	1	gamma_sp	0.0141027	3.47877e-11	0.0509434	0.00393182	competition
gen	2	gamma_sp	0.00230614	7.6102e-06	0.0509434	0.00393182	competition
gen	3	gamma_sp	0	0.000153216	0.0509434	0.00393182	competition
gen	4	gamma_sp	0	0.000313006	0.0509434	0.00393182	competition
gen	5	gamma_sp	0	0.000224494	0.0509434	0.00393182	competition
gen	6	gamma_sp	0	0.000188431	0.0509434	0.00393182	competition
gen	7	gamma_sp	0.000571225	0.000207177	0.0509434	0.00393182	competition
gen	8	gamma_sp	0.00269809	0.000257324	0.0509434	0.00393182	competition
gen	9	gamma_sp	0.00567025	0.000323191	0.0509434	0.00393182	competition
gen	10	gamma_sp	0.00903315	0.000392244	0.0509434	0.00393182	competition
gen	11	gamma_sp	0.0120126	0.000464565	0.0509434	0.00393182	competition
gen	12	gamma_sp	0.0145694	0.000547989	0.0509434	0.00393182	competition
gen	13	gamma_sp	0.0169689	0.000639564	0.0509434	0.00393182	competition
gen	14	gamma_sp	0.0195733	0.000735897	0.0509434	0.00393182	competition
gen	15	gamma_sp	0.0228755	0.000837124	0.0509434	0.00393182	competition
gen	16	gamma_sp	0.0272624	0.000943125	0.0509434	0.00393182	competition
gen	17	gamma_sp	0.0326526	0.00105017	0.0509434	0.00393182	competition
gen	18	gamma_sp	0.0384726	0.00115726	0.0509434	0.00393182	competition
gen	19	gamma_sp	0.0439956	0.00126786	0.0509434	0.00393182	competition
gen	20	gamma_sp	0.0486964	0.00138391	0.0509434	0.00393182	competition
gen	21	gamma_sp	0.0524659	0.00150273	0.0509434	0.00393182	competition
gen	22	gamma_sp	0.0555689	0.00162168	0.0509434	0.00393182	competition
gen	23	gamma_sp	0.0583074	0.00174036	0.0509434	0.00393182	competition
gen	24	gamma_sp	0.0607885	0.00185841	0.0509434	0.00393182	competition
gen	25	gamma_sp	0.062889	0.0019749	0.0509434	0.00393182	competition
gen	26	gamma_sp	0.0644174	0.00209003	0.0509434	0.00393182	competition
gen	27	gamma_sp	0.0652866	0.00220495	0.0509434	0.00393182	competition
gen	28	gamma_sp	0.0655556	0.00231978	0.0509434	0.00393182	competition
gen	29	gamma_sp	0.065394	0.00243346	0.0509434	0.00393182	competition
gen	30	gamma_sp	0.0650347	0.00254524	0.0509434	0.00393182	competition
gen	31	gamma_sp	0.0646806	0.00265509	0.0509434	0.00393182	competition
gen	32	gamma_sp	0.0644073	0.00276302	0.0509434	0.00393182	competition
gen	33	gamma_sp	0.0641766	0.00286876	0.0509434	0.00393182	competition
gen	34	gamma_sp	0.0639146	0.00297193	0.0509434	0.00393182	competition
gen	35	gamma_sp	0.0635674	0.0030719	0.0509434	0.00393182	competition
gen	36	gamma_sp	0.0631183	0.00316771	0.0509434	0.00393182	competition
gen	37	gamma_sp	0.0625851	0.00325866	0.0509434	0.00393182	competition
gen	38	gamma_sp	0.0620133	0.00334514	0.0509434	0.00393182	competition
gen	39	gamma_sp	0.0614647	0.00342871	0.0509434	0.00393182	competition
gen	40	gamma_sp	0.0609927	0.00351149	0.0509434	0.00393182	competition
gen	41	gamma_sp	0.0606177	0.00359533	0.0509434	0.00393182	competition
gen	42	gamma_sp	0.0603287	0.00368139	0.0509434	0.00393182	competition
gen	43	gamma_sp	0.0601048	0.0037701	0.0509434	0.00393182	competition
gen	44	gamma_sp	0.0599278	0.0038612	0.0509434	0.00393182	competition
gen	45	gamma_sp	0.0597847	0.0039541	0.0509434	0.00393182	competition
gen	46	gamma_sp	0.0596664	0.00404809	0.0509434	0.00393182	competition
gen	47	gamma_sp	0.0595683	0.00414256	0.0509434	0.00393182	competition
gen	48	gamma_sp	0.0594915	0.00423697	0.0509434	0.00393182	competition
gen	49	gamma_sp	0.0594415	0.00433084	0.0509434	0.00393182	competition
gen	50	gamma_sp	0.059421	0.00442375	0.0509434	0.00393182	competition
gen	51	gamma_sp	0.0594256	0.00451531	0.0509434	0.00393182	competition
gen	52	gamma_sp	0.0594461	0.00460518	0.0509434	0.00393182	competition
gen	53	gamma_sp	0.0594717	0.004693	0.0509434	0.00393182	competition
gen	54	gamma_sp	0.059492	0.00477848	0.0509434	0.00393182	competition
gen	55	gamma_sp	0.0594992	0.00486137	0.0509434	0.00393182	competition
gen	56	gamma_sp	0.0594906	0.00494142	0.0509434	0.00393182	competition
gen	57	gamma_sp	0.0594694	0.0050184	0.0509434	0.00393182	competition
gen	58	gamma_sp	0.0594433	0.00509207	0.0509434	0.00393182	competition
gen	59	gamma_sp	0.0594188	0.00516222	0.0509434	0.00393182	competition
gen	60	gamma_sp	0.0593977	0.00522865	0.0509434	0.00393182	competition
gen	61	gamma_sp	0.059376	0.00529123	0.0509434	0.00393182	competition
gen	62	gamma_sp	0.0593474	0.00534988	0.0509434	0.00393182	competition
gen	63	gamma_sp	0.0593053	0.00540462	0.0509434	0.00393182	competition
gen	64	gamma_sp	0.059246	0.00545559	0.0509434	0.00393182	competition
gen	65	gamma_sp	0.0591698	0.0055031	0.0509434	0.00393182	competition
gen	66	gamma_sp	0.0590817	0.0055476	0.0509434	0.00393182	competition
gen	67	gamma_sp	0.0589898	0.00558965	0.0509434	0.00393182	competition
gen	68	gamma_sp	0.0589024	0.00562988	0.0509434	0.00393182	competition
gen	69	gamma_sp	0.0588253	0.00566886	0.0509434	0.00393182	competition
gen	70	gamma_sp	0.0587607	0.00570711	0.0509434	0.00393182	competition
gen	71	gamma_sp	0.0587079	0.00574501	0.0509434	0.00393182	competition
gen	72	gamma_sp	0.0586648	0.0057828	0.0509434	0.00393182	competition
gen	73	gamma_sp	0.0586293	0.0058206	0.0509434	0.00393182	competition
gen	74	gamma_sp	0.0586001	0.00585845	0.0509434	0.00393182	competition
gen	75	gamma_sp	0.0585772	0.00589629	0.0509434	0.00393182	competition
gen	76	gamma_sp	0.0585615	0.00593402	0.0509434	0.00393182	competition
gen	77	gamma_sp	0.0585534	0.00597152	0.0509434	0.00393182	competition
gen	78	gamma_sp	0.0585519	0.00600866	0.0509434	0.00393182	competition
gen	79	gamma_sp	0.0585547	0.0060453	0.0509434	0.00393182	competition
gen	80	gamma_sp	0.0585581	0.0060813	0.0509434	0.00393182	competition
gen	81	gamma_sp	0.058559	0.00611653	0.0509434	0.00393182	competition
gen	82	gamma_sp	0.0585549	0.00615086	0.0509434	0.00393182	competition
gen	83	gamma_sp	0.0585449	0.00618417	0.0509434	0.00393182	competition
gen	84	gamma_sp	0.0585297	0.00621635	0.0509434	0.00393182	competition
gen	85	gamma_sp	0.0585107	0.00624732	0.0509434	0.00393182	competition
gen	86	gamma_sp	0.0584896	0.00627699	0.0509434	0.00393182	competition
gen	87	gamma_sp	0.0584673	0.00630532	0.0509434	0.00393182	competition
gen	88	gamma_sp	0.0584434	0.00633227	0.0509434	0.00393182	competition
gen	89	gamma_sp	0.0584169	0.00635785	0.0509434	0.00393182	competition
gen	90	gamma_sp	0.0583865	0.0063821	0.0509434	0.00393182	competition
gen	91	gamma_sp	0.0583511	0.00640509	0.0509434	0.00393182	competition
gen	92	gamma_sp	0.0583107	0.00642694	0.0509434	0.00393182	competition
gen	93	gamma_sp	0.058266	0.00644781	0.0509434	0.00393182	competition
gen	94	gamma_sp	0.0582185	0.00646785	0.0509434	0.00393182	competition
gen	95	gamma_sp	0.05817	0.00648726	0.0509434	0.00393182	competition
gen	96	gamma_sp	0.058122	0.00650621	0.0509434	0.00393182	competition
gen	97	gamma_sp	0.0580755	0.00652489	0.0509434	0.00393182	competition
gen	98	gamma_sp	0.0580309	0.00654343	0.0509434	0.00393182	competition
gen	99	gamma_sp	0.0579881	0.00656197	0.0509434	0.00393182	competition
gen	100	gamma_sp	0.0579468	0.00658058	0.0509434	0.00393182	competition
gen	1	c_sp	0.0141034	2.55587e-08	0.0502464	0.00133491	competition
gen	2	c_sp	0.00206168	0.000287285	0.0502464	0.00133491	competition
gen	3	c_sp	0	0.00196091	0.0502464	0.00133491	competition
gen	4	c_sp	0	0.00596835	0.0502464	0.00133491	competition
gen	5	c_sp	0	0.00792211	0.0502464	0.00133491	competition
gen	6	c_sp	0	0.0074056	0.0502464	0.00133491	competition
gen	7	c_sp	0.000343634	0.00620929	0.0502464	0.00133491	competition
gen	8	c_sp	0.00241862	0.00531779	0.0502464	0.00133491	competition
gen	9	c_sp	0.00532805	0.00468468	0.0502464	0.00133491	competition
gen	10	c_sp	0.00863292	0.00420217	0.0502464	0.00133491	competition
gen	11	c_sp	0.0115661	0.00386466	0.0502464	0.00133491	competition
gen	12	c_sp	0.0140838	0.00366527	0.0502464	0.00133491	competition
gen	13	c_sp	0.0164515	0.00351507	0.0502464	0.00133491	competition
gen	14	c_sp	0.0190279	0.00336944	0.0502464	0.00133491	competition
gen	15	c_sp	0.0222987	0.00322654	0.0502464	0.00133491	competition
gen	16	c_sp	0.0266464	0.00308862	0.0502464	0.00133491	competition
gen	17	c_sp	0.0319924	0.00294641	0.0502464	0.00133491	competition
gen	18	c_sp	0.0377672	0.00279944	0.0502464	0.00133491	competition
gen	19	c_sp	0.0432464	0.0026565	0.0502464	0.00133491	competition
gen	20	c_sp	0.0479068	0.00252059	0.0502464	0.00133491	competition
gen	21	c_sp	0.0516403	0.00238722	0.0502464	0.00133491	competition
gen	22	c_sp	0.054712	0.00225461	0.0502464	0.00133491	competition
gen	23	c_sp	0.057424	0.00212466	0.0502464	0.00133491	competition
gen	24	c_sp	0.0598852	0.00199846	0.0502464	0.00133491	competition
gen	25	c_sp	0.0619737	0.00187617	0.0502464	0.00133491	competition
gen	26	c_sp	0.0634987	0.00175904	0.0502464	0.00133491	competition
gen	27	c_sp	0.0643718	0.00164866	0.0502464	0.00133491	competition
gen	28	c_sp	0.0646496	0.00154533	0.0502464	0.00133491	competition
gen	29	c_sp	0.0644995	0.00144846	0.0502464	0.00133491	competition
gen	30	c_sp	0.0641525	0.00135771	0.0502464	0.00133491	competition
gen	31	c_sp	0.0638096	0.00127314	0.0502464	0.00133491	competition
gen	32	c_sp	0.063547	0.00119469	0.0502464	0.00133491	competition
gen	33	c_sp	0.0633267	0.00112214	0.0502464	0.00133491	competition
gen	34	c_sp	0.0630754	0.00105522	0.0502464	0.00133491	competition
gen	35	c_sp	0.0627394	0.000993514	0.0502464	0.00133491	competition
gen	36	c_sp	0.0623027	0.00093652	0.0502464	0.00133491	competition
gen	37	c_sp	0.0617824	0.000883832	0.0502464	0.00133491	competition
gen	38	c_sp	0.0612235	0.000835361	0.0502464	0.00133491	competition
gen	39	c_sp	0.0606875	0.000791266	0.0502464	0.00133491	competition
gen	40	c_sp	0.0602271	0.000751698	0.0502464	0.00133491	competition
gen	41	c_sp	0.0598615	0.000716611	0.0502464	0.00133491	competition
gen	42	c_sp	0.0595797	0.000685759	0.0502464	0.00133491	competition
gen	43	c_sp	0.0593607	0.00065876	0.0502464	0.00133491	competition
gen	44	c_sp	0.0591868	0.000635165	0.0502464	0.00133491	competition
gen	45	c_sp	0.0590459	0.000614527	0.0502464	0.00133491	competition
gen	46	c_sp	0.0589294	0.000596454	0.0502464	0.00133491	competition
gen	47	c_sp	0.0588322	0.000580608	0.0502464	0.00133491	competition
gen	48	c_sp	0.0587557	0.000566707	0.0502464	0.00133491	competition
gen	49	c_sp	0.0587054	0.000554506	0.0502464	0.00133491	competition
gen	50	c_sp	0.0586842	0.000543794	0.0502464	0.00133491	competition
gen	51	c_sp	0.0586877	0.000534384	0.0502464	0.00133491	competition
gen	52	c_sp	0.058707	0.000526111	0.0502464	0.00133491	competition
gen	53	c_sp	0.0587314	0.000518825	0.0502464	0.00133491	competition
gen	54	c_sp	0.0587504	0.000512395	0.0502464	0.00133491	competition
gen	55	c_sp	0.0587561	0.000506709	0.0502464	0.00133491	competition
gen	56	c_sp	0.0587459	0.000501661	0.0502464	0.00133491	competition
gen	57	c_sp	0.0587235	0.000497156	0.0502464	0.00133491	competition
gen	58	c_sp	0.0586966	0.000493109	0.0502464	0.00133491	competition
gen	59	c_sp	0.0586716	0.000489441	0.0502464	0.00133491	competition
gen	60	c_sp	0.0586498	0.000486082	0.0502464	0.00133491	competition
gen	61	c_sp	0.0586273	0.000482974	0.0502464	0.00133491	competition
gen	62	c_sp	0.0585979	0.000480066	0.0502464	0.00133491	competition
gen	63	c_sp	0.0585556	0.000477318	0.0502464	0.00133491	competition
gen	64	c_sp	0.0584965	0.000474708	0.0502464	0.00133491	competition
gen	65	c_sp	0.0584211	0.000472227	0.0502464	0.00133491	competition
gen	66	c_sp	0.058334	0.000469884	0.0502464	0.00133491	competition
gen	67	c_sp	0.0582431	0.000467699	0.0502464	0.00133491	competition
gen	68	c_sp	0.0581564	0.000465695	0.0502464	0.00133491	competition
gen	69	c_sp	0.0580796	0.000463895	0.0502464	0.00133491	competition
gen	70	c_sp	0.0580148	0.000462314	0.0502464	0.00133491	competition
gen	71	c_sp	0.0579618	0.000460956	0.0502464	0.00133491	competition
gen	72	c_sp	0.0579185	0.000459821	0.0502464	0.00133491	competition
gen	73	c_sp	0.0578828	0.000458895	0.0502464	0.00133491	competition
gen	74	c_sp	0.0578533	0.000458163	0.0502464	0.00133491	competition
gen	75	c_sp	0.0578298	0.000457603	0.0502464	0.00133491	competition
gen	76	c_sp	0.0578131	0.000457193	0.0502464	0.00133491	competition
gen	77	c_sp	0.0578037	0.000456911	0.0502464	0.00133491	competition
gen	78	c_sp	0.0578009	0.000456735	0.0502464	0.00133491	competition
gen	79	c_sp	0.0578023	0.000456645	0.0502464	0.00133491	competition
gen	80	c_sp	0.0578045	0.000456621	0.0502464	0.00133491	competition
gen	81	c_sp	0.0578043	0.000456644	0.0502464	0.00133491	competition
gen	82	c_sp	0.0577991	0.000456698	0.0502464	0.00133491	competition
gen	83	c_sp	0.0577881	0.000456769	0.0502464	0.00133491	competition
gen	84	c_sp	0.0577718	0.000456841	0.0502464	0.00133491	competition
gen	85	c_sp	0.0577519	0.000456905	0.0502464	0.00133491	competition
gen	86	c_sp	0.0577299	0.000456949	0.0502464	0.00133491	competition
gen	87	c_sp	0.0577068	0.000456965	0.0502464	0.00133491	competition
gen	88	c_sp	0.0576823	0.000456947	0.0502464	0.00133491	competition
gen	89	c_sp	0.0576554	0.000456892	0.0502464	0.00133491	competition
gen	90	c_sp	0.0576247	0.0004568	0.0502464	0.00133491	competition
gen	91	c_sp	0.0575891	0.000456672	0.0502464	0.00133491	competition
gen	92	c_sp	0.0575486	0.000456515	0.0502464	0.00133491	competition
gen	93	c_sp	0.0575039	0.000456336	0.0502464	0.00133491	competition
gen	94	c_sp	0.0574564	0.000456145	0.0502464	0.00133491	competition
gen	95	c_sp	0.057408	0.000455952	0.0502464	0.00133491	competition
gen	96	c_sp	0.0573601	0.000455767	0.0502464	0.00133491	competition
gen	97	c_sp	0.0573137	0.000455601	0.0502464	0.00133491	competition
gen	98	c_sp	0.0572691	0.000455461	0.0502464	0.00133491	competition
gen	99	c_sp	0.0572263	0.000455352	0.0502464	0.00133491	competition
gen	100	c_sp	0.0571849	0.00045528	0.0502464	0.00133491	competition
gen	1	beta1	0.0140984	8.63165e-09	0.0504379	0.00111526	competition
gen	2	beta1	0.00239004	0.000600187	0.0504379	0.00111526	competition
gen	3	beta1	0	0.00232669	0.0504379	0.00111526	competition
gen	4	beta1	0	0.00201962	0.0504379	0.00111526	competition
gen	5	beta1	0	0.00168748	0.0504379	0.00111526	competition
gen	6	beta1	0	0.00163505	0.0504379	0.00111526	competition
gen	7	beta1	0.000391563	0.00134561	0.0504379	0.00111526	competition
gen	8	beta1	0.00244801	0.00125328	0.0504379	0.00111526	competition
gen	9	beta1	0.00543572	0.00130205	0.0504379	0.00111526	competition
gen	10	beta1	0.00892131	0.00126656	0.0504379	0.00111526	competition
gen	11	beta1	0.0120168	0.00121937	0.0504379	0.00111526	competition
gen	12	beta1	0.014598	0.00120097	0.0504379	0.00111526	competition
gen	13	beta1	0.0169579	0.00120634	0.0504379	0.00111526	competition
gen	14	beta1	0.0194922	0.0012324	0.0504379	0.00111526	competition
gen	15	beta1	0.0227132	0.00125701	0.0504379	0.00111526	competition
gen	16	beta1	0.0270396	0.00126588	0.0504379	0.00111526	competition
gen	17	beta1	0.0324253	0.00126346	0.0504379	0.00111526	competition
gen	18	beta1	0.0382875	0.00126014	0.0504379	0.00111526	competition
gen	19	beta1	0.0438477	0.00126295	0.0504379	0.00111526	competition
gen	20	beta1	0.0485431	0.00126982	0.0504379	0.00111526	competition
gen	21	beta1	0.0522631	0.00127331	0.0504379	0.00111526	competition
gen	22	beta1	0.0552971	0.00127064	0.0504379	0.00111526	competition
gen	23	beta1	0.0579776	0.00126448	0.0504379	0.00111526	competition
gen	24	beta1	0.0604313	0.00125722	0.0504379	0.00111526	competition
gen	25	beta1	0.0625326	0.00124901	0.0504379	0.00111526	competition
gen	26	beta1	0.0640709	0.00123959	0.0504379	0.00111526	competition
gen	27	beta1	0.0649401	0.00122922	0.0504379	0.00111526	competition
gen	28	beta1	0.0651927	0.00121818	0.0504379	0.00111526	competition
gen	29	beta1	0.0650044	0.00120658	0.0504379	0.00111526	competition
gen	30	beta1	0.0646183	0.00119468	0.0504379	0.00111526	competition
gen	31	beta1	0.0642451	0.00118271	0.0504379	0.00111526	competition
gen	32	beta1	0.063962	0.00117066	0.0504379	0.00111526	competition
gen	33	beta1	0.0637269	0.00115846	0.0504379	0.00111526	competition
gen	34	beta1	0.0634609	0.00114613	0.0504379	0.00111526	competition
gen	35	beta1	0.0631064	0.00113365	0.0504379	0.00111526	competition
gen	36	beta1	0.0626468	0.00112088	0.0504379	0.00111526	competition
gen	37	beta1	0.0621025	0.00110773	0.0504379	0.00111526	competition
gen	38	beta1	0.0615205	0.00109441	0.0504379	0.00111526	competition
gen	39	beta1	0.0609644	0.00108151	0.0504379	0.00111526	competition
gen	40	beta1	0.0604868	0.00106967	0.0504379	0.00111526	competition
gen	41	beta1	0.0601059	0.00105941	0.0504379	0.00111526	competition
gen	42	beta1	0.0598106	0.00105099	0.0504379	0.00111526	competition
gen	43	beta1	0.0595783	0.00104438	0.0504379	0.00111526	competition
gen	44	beta1	0.0593917	0.0010394	0.0504379	0.00111526	competition
gen	45	beta1	0.0592387	0.00103578	0.0504379	0.00111526	competition
gen	46	beta1	0.059111	0.00103326	0.0504379	0.00111526	competition
gen	47	beta1	0.0590036	0.00103162	0.0504379	0.00111526	competition
gen	48	beta1	0.0589177	0.00103069	0.0504379	0.00111526	competition
gen	49	beta1	0.0588593	0.00103033	0.0504379	0.00111526	competition
gen	50	beta1	0.0588305	0.00103042	0.0504379	0.00111526	competition
gen	51	beta1	0.0588263	0.00103084	0.0504379	0.00111526	competition
gen	52	beta1	0.0588376	0.00103151	0.0504379	0.00111526	competition
gen	53	beta1	0.0588543	0.00103232	0.0504379	0.00111526	competition
gen	54	beta1	0.0588663	0.00103321	0.0504379	0.00111526	competition
gen	55	beta1	0.0588656	0.00103412	0.0504379	0.00111526	competition
gen	56	beta1	0.0588493	0.00103499	0.0504379	0.00111526	competition
gen	57	beta1	0.0588207	0.00103575	0.0504379	0.00111526	competition
gen	58	beta1	0.058788	0.00103634	0.0504379	0.00111526	competition
gen	59	beta1	0.0587577	0.00103671	0.0504379	0.00111526	competition
gen	60	beta1	0.0587314	0.00103684	0.0504379	0.00111526	competition
gen	61	beta1	0.0587051	0.0010367	0.0504379	0.00111526	competition
gen	62	beta1	0.0586721	0.00103628	0.0504379	0.00111526	competition
gen	63	beta1	0.058626	0.00103556	0.0504379	0.00111526	competition
gen	64	beta1	0.058563	0.00103458	0.0504379	0.00111526	competition
gen	65	beta1	0.0584834	0.00103337	0.0504379	0.00111526	competition
gen	66	beta1	0.0583924	0.001032	0.0504379	0.00111526	competition
gen	67	beta1	0.0582979	0.00103057	0.0504379	0.00111526	competition
gen	68	beta1	0.0582082	0.00102917	0.0504379	0.00111526	competition
gen	69	beta1	0.0581288	0.0010279	0.0504379	0.00111526	competition
gen	70	beta1	0.0580618	0.00102682	0.0504379	0.00111526	competition
gen	71	beta1	0.0580064	0.00102599	0.0504379	0.00111526	competition
gen	72	beta1	0.0579608	0.00102543	0.0504379	0.00111526	competition
gen	73	beta1	0.0579228	0.00102514	0.0504379	0.00111526	competition
gen	74	beta1	0.0578912	0.00102511	0.0504379	0.00111526	competition
gen	75	beta1	0.0578659	0.00102531	0.0504379	0.00111526	competition
gen	76	beta1	0.0578477	0.00102572	0.0504379	0.00111526	competition
gen	77	beta1	0.0578371	0.00102628	0.0504379	0.00111526	competition
gen	78	beta1	0.0578331	0.00102698	0.0504379	0.00111526	competition
gen	79	beta1	0.0578333	0.00102777	0.0504379	0.00111526	competition
gen	80	beta1	0.0578344	0.00102863	0.0504379	0.00111526	competition
gen	81	beta1	0.057833	0.00102951	0.0504379	0.00111526	competition
gen	82	beta1	0.0578268	0.00103039	0.0504379	0.00111526	competition
gen	83	beta1	0.0578148	0.00103124	0.0504379	0.00111526	competition
gen	84	beta1	0.0577977	0.00103204	0.0504379	0.00111526	competition
gen	85	beta1	0.0577771	0.00103276	0.0504379	0.00111526	competition
gen	86	beta1	0.0577544	0.00103338	0.0504379	0.00111526	competition
gen	87	beta1	0.0577307	0.0010339	0.0504379	0.00111526	competition
gen	88	beta1	0.0577055	0.0010343	0.0504379	0.00111526	competition
gen	89	beta1	0.0576779	0.00103458	0.0504379	0.00111526	competition
gen	90	beta1	0.0576465	0.00103474	0.0504379	0.00111526	competition
gen	91	beta1	0.0576104	0.00103478	0.0504379	0.00111526	competition
gen	92	beta1	0.0575693	0.00103474	0.0504379	0.00111526	competition
gen	93	beta1	0.057524	0.00103461	0.0504379	0.00111526	competition
gen	94	beta1	0.057476	0.00103443	0.0504379	0.00111526	competition
gen	95	beta1	0.057427	0.00103422	0.0504379	0.00111526	competition
gen	96	beta1	0.0573787	0.00103401	0.0504379	0.00111526	competition
gen	97	beta1	0.0573318	0.00103382	0.0504379	0.00111526	competition
gen	98	beta1	0.0572868	0.00103366	0.0504379	0.00111526	competition
gen	99	beta1	0.0572436	0.00103356	0.0504379	0.00111526	competition
gen	100	beta1	0.057202	0.00103353	0.0504379	0.00111526	competition
gen	1	beta2	0.0141013	8.75379e-09	0.0503195	0.000563022	competition
gen	2	beta2	0.00131841	0.000375449	0.0503195	0.000563022	competition
gen	3	beta2	0	0.000635468	0.0503195	0.000563022	competition
gen	4	beta2	0	0.000622245	0.0503195	0.000563022	competition
gen	5	beta2	0	0.000414243	0.0503195	0.000563022	competition
gen	6	beta2	0	0.000502081	0.0503195	0.000563022	competition
gen	7	beta2	0.000376668	0.000610764	0.0503195	0.000563022	competition
gen	8	beta2	0.00250106	0.000664764	0.0503195	0.000563022	competition
gen	9	beta2	0.00542428	0.000627097	0.0503195	0.000563022	competition
gen	10	beta2	0.00875362	0.000598048	0.0503195	0.000563022	competition
gen	11	beta2	0.0117571	0.000594754	0.0503195	0.000563022	competition
gen	12	beta2	0.0143533	0.000611073	0.0503195	0.000563022	competition
gen	13	beta2	0.016777	0.000638641	0.0503195	0.000563022	competition
gen	14	beta2	0.0193766	0.000655486	0.0503195	0.000563022	competition
gen	15	beta2	0.0226419	0.00065379	0.0503195	0.000563022	competition
gen	16	beta2	0.0269731	0.000650199	0.0503195	0.000563022	competition
gen	17	beta2	0.0323154	0.000651855	0.0503195	0.000563022	competition
gen	18	beta2	0.0381144	0.000657055	0.0503195	0.000563022	competition
gen	19	beta2	0.0436376	0.000663636	0.0503195	0.000563022	competition
gen	20	beta2	0.0483397	0.000667313	0.0503195	0.000563022	competition
gen	21	beta2	0.0520968	0.000665685	0.0503195	0.000563022	competition
gen	22	beta2	0.055172	0.000661325	0.0503195	0.000563022	competition
gen	23	beta2	0.0578745	0.000657398	0.0503195	0.000563022	competition
gen	24	beta2	0.0603218	0.000654388	0.0503195	0.000563022	competition
gen	25	beta2	0.062398	0.000650936	0.0503195	0.000563022	competition
gen	26	beta2	0.0639131	0.000646013	0.0503195	0.000563022	competition
gen	27	beta2	0.0647755	0.000639893	0.0503195	0.000563022	competition
gen	28	beta2	0.0650385	0.000633426	0.0503195	0.000563022	competition
gen	29	beta2	0.0648678	0.000627121	0.0503195	0.000563022	competition
gen	30	beta2	0.0644964	0.000621065	0.0503195	0.000563022	competition
gen	31	beta2	0.064129	0.000615102	0.0503195	0.000563022	competition
gen	32	beta2	0.0638437	0.000608997	0.0503195	0.000563022	competition
gen	33	beta2	0.0636038	0.000602687	0.0503195	0.000563022	competition
gen	34	beta2	0.0633354	0.000596319	0.0503195	0.000563022	competition
gen	35	beta2	0.0629838	0.00059001	0.0503195	0.000563022	competition
gen	36	beta2	0.0625308	0.000583674	0.0503195	0.000563022	competition
gen	37	beta2	0.061993	0.000577137	0.0503195	0.000563022	competition
gen	38	beta2	0.0614156	0.000570421	0.0503195	0.000563022	competition
gen	39	beta2	0.0608604	0.000563869	0.0503195	0.000563022	competition
gen	40	beta2	0.0603819	0.000557918	0.0503195	0.000563022	competition
gen	41	beta2	0.0600003	0.000552868	0.0503195	0.000563022	competition
gen	42	beta2	0.0597047	0.000548831	0.0503195	0.000563022	competition
gen	43	beta2	0.0594737	0.000545775	0.0503195	0.000563022	competition
gen	44	beta2	0.0592889	0.00054357	0.0503195	0.000563022	competition
gen	45	beta2	0.0591375	0.000542053	0.0503195	0.000563022	competition
gen	46	beta2	0.0590106	0.000541086	0.0503195	0.000563022	competition
gen	47	beta2	0.0589037	0.000540557	0.0503195	0.000563022	competition
gen	48	beta2	0.0588181	0.000540374	0.0503195	0.000563022	competition
gen	49	beta2	0.0587594	0.000540451	0.0503195	0.000563022	competition
gen	50	beta2	0.0587305	0.000540712	0.0503195	0.000563022	competition
gen	51	beta2	0.058727	0.000541091	0.0503195	0.000563022	competition
gen	52	beta2	0.0587393	0.000541533	0.0503195	0.000563022	competition
gen	53	beta2	0.0587565	0.000541998	0.0503195	0.000563022	competition
gen	54	beta2	0.0587679	0.00054245	0.0503195	0.000563022	competition
gen	55	beta2	0.0587663	0.000542866	0.0503195	0.000563022	competition
gen	56	beta2	0.0587494	0.000543224	0.0503195	0.000563022	competition
gen	57	beta2	0.0587208	0.000543506	0.0503195	0.000563022	competition
gen	58	beta2	0.058688	0.000543695	0.0503195	0.000563022	competition
gen	59	beta2	0.0586571	0.00054378	0.0503195	0.000563022	competition
gen	60	beta2	0.0586296	0.000543751	0.0503195	0.000563022	competition
gen	61	beta2	0.0586017	0.000543598	0.0503195	0.000563022	competition
gen	62	beta2	0.058567	0.000543315	0.0503195	0.000563022	competition
gen	63	beta2	0.0585195	0.0005429	0.0503195	0.000563022	competition
gen	64	beta2	0.0584555	0.000542362	0.0503195	0.000563022	competition
gen	65	beta2	0.0583753	0.00054172	0.0503195	0.000563022	competition
gen	66	beta2	0.0582837	0.000541013	0.0503195	0.000563022	competition
gen	67	beta2	0.0581885	0.000540284	0.0503195	0.000563022	competition
gen	68	beta2	0.0580978	0.000539586	0.0503195	0.000563022	competition
gen	69	beta2	0.0580171	0.00053896	0.0503195	0.000563022	competition
gen	70	beta2	0.0579489	0.000538441	0.0503195	0.000563022	competition
gen	71	beta2	0.0578926	0.000538051	0.0503195	0.000563022	competition
gen	72	beta2	0.0578463	0.000537797	0.0503195	0.000563022	competition
gen	73	beta2	0.057808	0.000537679	0.0503195	0.000563022	competition
gen	74	beta2	0.0577762	0.000537685	0.0503195	0.000563022	competition
gen	75	beta2	0.0577508	0.000537803	0.0503195	0.000563022	competition
gen	76	beta2	0.0577326	0.000538014	0.0503195	0.000563022	competition
gen	77	beta2	0.0577219	0.000538301	0.0503195	0.000563022	competition
gen	78	beta2	0.0577178	0.000538646	0.0503195	0.000563022	competition
gen	79	beta2	0.057718	0.00053903	0.0503195	0.000563022	competition
gen	80	beta2	0.0577192	0.000539437	0.0503195	0.000563022	competition
gen	81	beta2	0.057718	0.000539852	0.0503195	0.000563022	competition
gen	82	beta2	0.0577121	0.00054026	0.0503195	0.000563022	competition
gen	83	beta2	0.0577005	0.000540647	0.0503195	0.000563022	competition
gen	84	beta2	0.0576839	0.000541002	0.0503195	0.000563022	competition
gen	85	beta2	0.0576637	0.000541315	0.0503195	0.000563022	competition
gen	86	beta2	0.0576415	0.000541578	0.0503195	0.000563022	competition
gen	87	beta2	0.0576181	0.000541782	0.0503195	0.000563022	competition
gen	88	beta2	0.0575934	0.000541925	0.0503195	0.000563022	competition
gen	89	beta2	0.0575662	0.000542004	0.0503195	0.000563022	competition
gen	90	beta2	0.0575353	0.00054202	0.0503195	0.000563022	competition
gen	91	beta2	0.0574997	0.000541978	0.0503195	0.000563022	competition
gen	92	beta2	0.057459	0.000541887	0.0503195	0.000563022	competition
gen	93	beta2	0.0574142	0.000541756	0.0503195	0.000563022	competition
gen	94	beta2	0.0573666	0.000541599	0.0503195	0.000563022	competition
gen	95	beta2	0.057318	0.000541429	0.0503195	0.000563022	competition
gen	96	beta2	0.0572699	0.00054126	0.0503195	0.000563022	competition
gen	97	beta2	0.0572233	0.000541104	0.0503195	0.000563022	competition
gen	98	beta2	0.0571786	0.00054097	0.0503195	0.000563022	competition
gen	99	beta2	0.0571356	0.000540868	0.0503195	0.000563022	competition
gen	100	beta2	0.0570941	0.000540802	0.0503195	0.000563022	competition
sp	1	dilution_sp	0.994369	0.979787	0.27074	0.842185	competition
sp	2	dilution_sp	0.776738	0.912143	0.27074	0.842185	competition
sp	3	dilution_sp	0.3429	0.788494	0.27074	0.842185	competition
sp	4	dilution_sp	0.254201	0.820444	0.27074	0.842185	competition
sp	5	dilution_sp	0.23259	0.85917	0.27074	0.842185	competition
sp	6	dilution_sp	0.225356	0.871219	0.27074	0.842185	competition
sp	7	dilution_sp	0.229153	0.860687	0.27074	0.842185	competition
sp	8	dilution_sp	0.235378	0.84153	0.27074	0.842185	competition
sp	9	dilution_sp	0.241358	0.838071	0.27074	0.842185	competition
sp	10	dilution_sp	0.254785	0.839023	0.27074	0.842185	competition
sp	11	dilution_sp	0.268915	0.837073	0.27074	0.842185	competition
sp	12	dilution_sp	0.278194	0.832501	0.27074	0.842185	competition
sp	13	dilution_sp	0.282612	0.829647	0.27074	0.842185	competition
sp	14	dilution_sp	0.284889	0.83257	0.27074	0.842185	competition
sp	15	dilution_sp	0.288915	0.837727	0.27074	0.842185	competition
sp	16	dilution_sp	0.293673	0.840143	0.27074	0.842185	competition
sp	17	dilution_sp	0.296325	0.839394	0.27074	0.842185	competition
sp	18	dilution_sp	0.295716	0.836805	0.27074	0.842185	competition
sp	19	dilution_sp	0.292043	0.834994	0.27074	0.842185	competition
sp	20	dilution_sp	0.287024	0.834891	0.27074	0.842185	competition
sp	21	dilution_sp	0.282255	0.835343	0.27074	0.842185	competition
sp	22	dilution_sp	0.277909	0.835745	0.27074	0.842185	competition
sp	23	dilution_sp	0.273536	0.83587	0.27074	0.842185	competition
sp	24	dilution_sp	0.268869	0.836236	0.27074	0.842185	competition
sp	25	dilution_sp	0.264358	0.837169	0.27074	0.842185	competition
sp	26	dilution_sp	0.260633	0.838032	0.27074	0.842185	competition
sp	27	dilution_sp	0.257567	0.838183	0.27074	0.842185	competition
sp	28	dilution_sp	0.254785	0.837541	0.27074	0.842185	competition
sp	29	dilution_sp	0.252474	0.836611	0.27074	0.842185	competition
sp	30	dilution_sp	0.251649	0.836042	0.27074	0.842185	competition
sp	31	dilution_sp	0.253721	0.835842	0.27074	0.842185	competition
sp	32	dilution_sp	0.259277	0.835586	0.27074	0.842185	competition
sp	33	dilution_sp	0.26719	0.835149	0.27074	0.842185	competition
sp	34	dilution_sp	0.275082	0.834798	0.27074	0.842185	competition
sp	35	dilution_sp	0.280932	0.83478	0.27074	0.842185	competition
sp	36	dilution_sp	0.28409	0.835016	0.27074	0.842185	competition
sp	37	dilution_sp	0.284908	0.835261	0.27074	0.842185	competition
sp	38	dilution_sp	0.28383	0.835597	0.27074	0.842185	competition
sp	39	dilution_sp	0.280786	0.8366	0.27074	0.842185	competition
sp	40	dilution_sp	0.276763	0.838063	0.27074	0.842185	competition
sp	41	dilution_sp	0.27347	0.839064	0.27074	0.842185	competition
sp	42	dilution_sp	0.270726	0.839645	0.27074	0.842185	competition
sp	43	dilution_sp	0.268083	0.839997	0.27074	0.842185	competition
sp	44	dilution_sp	0.265359	0.840211	0.27074	0.842185	competition
sp	45	dilution_sp	0.26252	0.840344	0.27074	0.842185	competition
sp	46	dilution_sp	0.25964	0.840452	0.27074	0.842185	competition
sp	47	dilution_sp	0.256853	0.840603	0.27074	0.842185	competition
sp	48	dilution_sp	0.254271	0.840856	0.27074	0.842185	competition
sp	49	dilution_sp	0.251928	0.841225	0.27074	0.842185	competition
sp	50	dilution_sp	0.249837	0.841683	0.27074	0.842185	competition
sp	51	dilution_sp	0.24807	0.842162	0.27074	0.842185	competition
sp	52	dilution_sp	0.246789	0.842555	0.27074	0.842185	competition
sp	53	dilution_sp	0.246195	0.842763	0.27074	0.842185	competition
sp	54	dilution_sp	0.246426	0.842756	0.27074	0.842185	competition
sp	55	dilution_sp	0.247503	0.842596	0.27074	0.842185	competition
sp	56	dilution_sp	0.249301	0.842382	0.27074	0.842185	competition
sp	57	dilution_sp	0.251548	0.842182	0.27074	0.842185	competition
sp	58	dilution_sp	0.253888	0.842015	0.27074	0.842185	competition
sp	59	dilution_sp	0.255968	0.841877	0.27074	0.842185	competition
sp	60	dilution_sp	0.257528	0.841764	0.27074	0.842185	competition
sp	61	dilution_sp	0.258423	0.841682	0.27074	0.842185	competition
sp	62	dilution_sp	0.258584	0.84167	0.27074	0.842185	competition
sp	63	dilution_sp	0.257948	0.841819	0.27074	0.842185	competition
sp	64	dilution_sp	0.256507	0.842233	0.27074	0.842185	competition
sp	65	dilution_sp	0.254594	0.84282	0.27074	0.842185	competition
sp	66	dilution_sp	0.252732	0.843336	0.27074	0.842185	competition
sp	67	dilution_sp	0.251098	0.843689	0.27074	0.842185	competition
sp	68	dilution_sp	0.249636	0.843902	0.27074	0.842185	competition
sp	69	dilution_sp	0.248299	0.843998	0.27074	0.842185	competition
sp	70	dilution_sp	0.247084	0.843989	0.27074	0.842185	competition
sp	71	dilution_sp	0.24601	0.8439	0.27074	0.842185	competition
sp	72	dilution_sp	0.245109	0.843765	0.27074	0.842185	competition
sp	73	dilution_sp	0.244421	0.84362	0.27074	0.842185	competition
sp	74	dilution_sp	0.243985	0.843482	0.27074	0.842185	competition
sp	75	dilution_sp	0.243825	0.84335	0.27074	0.842185	competition
sp	76	dilution_sp	0.243945	0.843214	0.27074	0.842185	competition
sp	77	dilution_sp	0.244328	0.843058	0.27074	0.842185	competition
sp	78	dilution_sp	0.244933	0.842877	0.27074	0.842185	competition
sp	79	dilution_sp	0.245694	0.842678	0.27074	0.842185	competition
sp	80	dilution_sp	0.246531	0.84248	0.27074	0.842185	competition
sp	81	dilution_sp	0.247351	0.842309	0.27074	0.842185	competition
sp	82	dilution_sp	0.248062	0.842191	0.27074	0.842185	competition
sp	83	dilution_sp	0.248563	0.842149	0.27074	0.842185	competition
sp	84	dilution_sp	0.248766	0.842199	0.27074	0.842185	competition
sp	85	dilution_sp	0.248646	0.84233	0.27074	0.842185	competition
sp	86	dilution_sp	0.248306	0.842474	0.27074	0.842185	competition
sp	87	dilution_sp	0.247899	0.842546	0.27074	0.842185	competition
sp	88	dilution_sp	0.247506	0.842519	0.27074	0.842185	competition
sp	89	dilution_sp	0.247123	0.84242	0.27074	0.842185	competition
sp	90	dilution_sp	0.246733	0.842292	0.27074	0.842185	competition
sp	91	dilution_sp	0.246327	0.842164	0.27074	0.842185	competition
sp	92	dilution_sp	0.245912	0.842047	0.27074	0.842185	competition
sp	93	dilution_sp	0.245502	0.841943	0.27074	0.842185	competition
sp	94	dilution_sp	0.245116	0.841843	0.27074	0.842185	competition
sp	95	dilution_sp	0.244779	0.84174	0.27074	0.842185	competition
sp	96	dilution_sp	0.244515	0.841628	0.27074	0.842185	competition
sp	97	dilution_sp	0.24435	0.841504	0.27074	0.842185	competition
sp	98	dilution_sp	0.2443	0.841371	0.27074	0.842185	competition
sp	99	dilution_sp	0.244367	0.841235	0.27074	0.842185	competition
sp	100	dilution_sp	0.244538	0.841104	0.27074	0.842185	competition
sp	1	dilution_S	0.0190967	2.64309e-06	0.119228	0.595579	competition
sp	2	dilution_S	0	0.0950663	0.119228	0.595579	competition
sp	3	dilution_S	0	0.320484	0.119228	0.595579	competition
sp	4	dilution_S	0	0.435754	0.119228	0.595579	competition
sp	5	dilution_S	0	0.525805	0.119228	0.595579	competition
sp	6	dilution_S	0.002565	0.585033	0.119228	0.595579	competition
sp	7	dilution_S	0.0117272	0.589215	0.119228	0.595579	competition
sp	8	dilution_S	0.0212134	0.564785	0.119228	0.595579	competition
sp	9	dilution_S	0.0320959	0.563823	0.119228	0.595579	competition
sp	10	dilution_S	0.0451676	0.576103	0.119228	0.595579	competition
sp	11	dilution_S	0.0591064	0.583386	0.119228	0.595579	competition
sp	12	dilution_S	0.0719659	0.580256	0.119228	0.595579	competition
sp	13	dilution_S	0.0831532	0.577661	0.119228	0.595579	competition
sp	14	dilution_S	0.0932493	0.581134	0.119228	0.595579	competition
sp	15	dilution_S	0.100985	0.591887	0.119228	0.595579	competition
sp	16	dilution_S	0.105892	0.605826	0.119228	0.595579	competition
sp	17	dilution_S	0.110606	0.612739	0.119228	0.595579	competition
sp	18	dilution_S	0.115422	0.614689	0.119228	0.595579	competition
sp	19	dilution_S	0.120102	0.613918	0.119228	0.595579	competition
sp	20	dilution_S	0.124583	0.61086	0.119228	0.595579	competition
sp	21	dilution_S	0.128553	0.607273	0.119228	0.595579	competition
sp	22	dilution_S	0.131703	0.604966	0.119228	0.595579	competition
sp	23	dilution_S	0.133918	0.604352	0.119228	0.595579	competition
sp	24	dilution_S	0.13511	0.605206	0.119228	0.595579	competition
sp	25	dilution_S	0.135104	0.608004	0.119228	0.595579	competition
sp	26	dilution_S	0.134077	0.612849	0.119228	0.595579	competition
sp	27	dilution_S	0.132861	0.617953	0.119228	0.595579	competition
sp	28	dilution_S	0.132145	0.621518	0.119228	0.595579	competition
sp	29	dilution_S	0.132225	0.622614	0.119228	0.595579	competition
sp	30	dilution_S	0.132908	0.621726	0.119228	0.595579	competition
sp	31	dilution_S	0.133821	0.620004	0.119228	0.595579	competition
sp	32	dilution_S	0.134709	0.618268	0.119228	0.595579	competition
sp	33	dilution_S	0.135395	0.617002	0.119228	0.595579	competition
sp	34	dilution_S	0.135728	0.616561	0.119228	0.595579	competition
sp	35	dilution_S	0.13565	0.617115	0.119228	0.595579	competition
sp	36	dilution_S	0.1353	0.618324	0.119228	0.595579	competition
sp	37	dilution_S	0.134994	0.619351	0.119228	0.595579	competition
sp	38	dilution_S	0.134962	0.619563	0.119228	0.595579	competition
sp	39	dilution_S	0.135206	0.618959	0.119228	0.595579	competition
sp	40	dilution_S	0.135592	0.617917	0.119228	0.595579	competition
sp	41	dilution_S	0.135978	0.616847	0.119228	0.595579	competition
sp	42	dilution_S	0.136255	0.616054	0.119228	0.595579	competition
sp	43	dilution_S	0.136349	0.615742	0.119228	0.595579	competition
sp	44	dilution_S	0.136222	0.616024	0.119228	0.595579	competition
sp	45	dilution_S	0.135883	0.616881	0.119228	0.595579	competition
sp	46	dilution_S	0.135393	0.618149	0.119228	0.595579	competition
sp	47	dilution_S	0.134857	0.619543	0.119228	0.595579	competition
sp	48	dilution_S	0.134418	0.620669	0.119228	0.595579	competition
sp	49	dilution_S	0.134225	0.621133	0.119228	0.595579	competition
sp	50	dilution_S	0.134306	0.620861	0.119228	0.595579	competition
sp	51	dilution_S	0.134555	0.62014	0.119228	0.595579	competition
sp	52	dilution_S	0.134841	0.619331	0.119228	0.595579	competition
sp	53	dilution_S	0.135066	0.618699	0.119228	0.595579	competition
sp	54	dilution_S	0.135186	0.618365	0.119228	0.595579	competition
sp	55	dilution_S	0.135208	0.618309	0.119228	0.595579	competition
sp	56	dilution_S	0.135181	0.618394	0.119228	0.595579	competition
sp	57	dilution_S	0.135168	0.618439	0.119228	0.595579	competition
sp	58	dilution_S	0.135218	0.618306	0.119228	0.595579	competition
sp	59	dilution_S	0.135342	0.617963	0.119228	0.595579	competition
sp	60	dilution_S	0.135515	0.617479	0.119228	0.595579	competition
sp	61	dilution_S	0.135691	0.616977	0.119228	0.595579	competition
sp	62	dilution_S	0.135822	0.616597	0.119228	0.595579	competition
sp	63	dilution_S	0.135864	0.616457	0.119228	0.595579	competition
sp	64	dilution_S	0.13579	0.616629	0.119228	0.595579	competition
sp	65	dilution_S	0.135606	0.617104	0.119228	0.595579	competition
sp	66	dilution_S	0.135354	0.617762	0.119228	0.595579	competition
sp	67	dilution_S	0.135114	0.618381	0.119228	0.595579	competition
sp	68	dilution_S	0.134961	0.618758	0.119228	0.595579	competition
sp	69	dilution_S	0.134924	0.618808	0.119228	0.595579	competition
sp	70	dilution_S	0.134987	0.618579	0.119228	0.595579	competition
sp	71	dilution_S	0.13511	0.618175	0.119228	0.595579	competition
sp	72	dilution_S	0.135256	0.617708	0.119228	0.595579	competition
sp	73	dilution_S	0.135393	0.617262	0.119228	0.595579	competition
sp	74	dilution_S	0.135504	0.616886	0.119228	0.595579	competition
sp	75	dilution_S	0.135584	0.616594	0.119228	0.595579	competition
sp	76	dilution_S	0.135639	0.616371	0.119228	0.595579	competition
sp	77	dilution_S	0.135678	0.616192	0.119228	0.595579	competition
sp	78	dilution_S	0.135708	0.616034	0.119228	0.595579	competition
sp	79	dilution_S	0.135731	0.615895	0.119228	0.595579	competition
sp	80	dilution_S	0.13574	0.615793	0.119228	0.595579	competition
sp	81	dilution_S	0.135724	0.615756	0.119228	0.595579	competition
sp	82	dilution_S	0.135676	0.615813	0.119228	0.595579	competition
sp	83	dilution_S	0.135593	0.615965	0.119228	0.595579	competition
sp	84	dilution_S	0.135489	0.616177	0.119228	0.595579	competition
sp	85	dilution_S	0.135387	0.616383	0.119228	0.595579	competition
sp	86	dilution_S	0.135313	0.616513	0.119228	0.595579	competition
sp	87	dilution_S	0.13528	0.616528	0.119228	0.595579	competition
sp	88	dilution_S	0.135292	0.616421	0.119228	0.595579	competition
sp	89	dilution_S	0.135338	0.616216	0.119228	0.595579	competition
sp	90	dilution_S	0.135408	0.615947	0.119228	0.595579	competition
sp	91	dilution_S	0.135488	0.61565	0.119228	0.595579	competition
sp	92	dilution_S	0.135566	0.615356	0.119228	0.595579	competition
sp	93	dilution_S	0.135635	0.615089	0.119228	0.595579	competition
sp	94	dilution_S	0.13569	0.614862	0.119228	0.595579	competition
sp	95	dilution_S	0.135728	0.614682	0.119228	0.595579	competition
sp	96	dilution_S	0.135749	0.614547	0.119228	0.595579	competition
sp	97	dilution_S	0.135754	0.614458	0.119228	0.595579	competition
sp	98	dilution_S	0.135743	0.614415	0.119228	0.595579	competition
sp	99	dilution_S	0.135715	0.614415	0.119228	0.595579	competition
sp	100	dilution_S	0.135674	0.614456	0.119228	0.595579	competition
sp	1	rate_s	0.0190302	5.96249e-07	0.0666901	0.394896	competition
sp	2	rate_s	0.00453091	0.08992	0.0666901	0.394896	competition
sp	3	rate_s	0	0.347728	0.0666901	0.394896	competition
sp	4	rate_s	0	0.448075	0.0666901	0.394896	competition
sp	5	rate_s	0	0.437046	0.0666901	0.394896	competition
sp	6	rate_s	0.00150531	0.361789	0.0666901	0.394896	competition
sp	7	rate_s	0.00502766	0.341246	0.0666901	0.394896	competition
sp	8	rate_s	0.00909785	0.354331	0.0666901	0.394896	competition
sp	9	rate_s	0.01369	0.360146	0.0666901	0.394896	competition
sp	10	rate_s	0.0187116	0.357188	0.0666901	0.394896	competition
sp	11	rate_s	0.0240436	0.354292	0.0666901	0.394896	competition
sp	12	rate_s	0.0294695	0.355943	0.0666901	0.394896	competition
sp	13	rate_s	0.0348115	0.358352	0.0666901	0.394896	competition
sp	14	rate_s	0.0398987	0.361148	0.0666901	0.394896	competition
sp	15	rate_s	0.0445049	0.363831	0.0666901	0.394896	competition
sp	16	rate_s	0.0484649	0.365659	0.0666901	0.394896	competition
sp	17	rate_s	0.0517697	0.366342	0.0666901	0.394896	competition
sp	18	rate_s	0.0545113	0.366702	0.0666901	0.394896	competition
sp	19	rate_s	0.0567933	0.368101	0.0666901	0.394896	competition
sp	20	rate_s	0.0586855	0.370196	0.0666901	0.394896	competition
sp	21	rate_s	0.0602406	0.3717	0.0666901	0.394896	competition
sp	22	rate_s	0.0615168	0.372034	0.0666901	0.394896	competition
sp	23	rate_s	0.0625774	0.37178	0.0666901	0.394896	competition
sp	24	rate_s	0.0634751	0.371584	0.0666901	0.394896	competition
sp	25	rate_s	0.0642455	0.371567	0.0666901	0.394896	competition
sp	26	rate_s	0.0649192	0.371963	0.0666901	0.394896	competition
sp	27	rate_s	0.0655236	0.373033	0.0666901	0.394896	competition
sp	28	rate_s	0.0660742	0.374758	0.0666901	0.394896	competition
sp	29	rate_s	0.0665787	0.376945	0.0666901	0.394896	competition
sp	30	rate_s	0.0670422	0.379245	0.0666901	0.394896	competition
sp	31	rate_s	0.0674696	0.38133	0.0666901	0.394896	competition
sp	32	rate_s	0.0678669	0.383097	0.0666901	0.394896	competition
sp	33	rate_s	0.0682405	0.384629	0.0666901	0.394896	competition
sp	34	rate_s	0.0685956	0.386012	0.0666901	0.394896	competition
sp	35	rate_s	0.0689356	0.387263	0.0666901	0.394896	competition
sp	36	rate_s	0.0692635	0.388396	0.0666901	0.394896	competition
sp	37	rate_s	0.0695817	0.389469	0.0666901	0.394896	competition
sp	38	rate_s	0.0698929	0.39055	0.0666901	0.394896	competition
sp	39	rate_s	0.0701991	0.391658	0.0666901	0.394896	competition
sp	40	rate_s	0.0705015	0.392766	0.0666901	0.394896	competition
sp	41	rate_s	0.0708011	0.393829	0.0666901	0.394896	competition
sp	42	rate_s	0.0710985	0.39481	0.0666901	0.394896	competition
sp	43	rate_s	0.0713944	0.395668	0.0666901	0.394896	competition
sp	44	rate_s	0.0716895	0.396346	0.0666901	0.394896	competition
sp	45	rate_s	0.0719839	0.396785	0.0666901	0.394896	competition
sp	46	rate_s	0.072278	0.397	0.0666901	0.394896	competition
sp	47	rate_s	0.0725736	0.397177	0.0666901	0.394896	competition
sp	48	rate_s	0.0728744	0.397623	0.0666901	0.394896	competition
sp	49	rate_s	0.0731836	0.398521	0.0666901	0.394896	competition
sp	50	rate_s	0.0735012	0.399813	0.0666901	0.394896	competition
sp	51	rate_s	0.0738247	0.401322	0.0666901	0.394896	competition
sp	52	rate_s	0.0741521	0.402885	0.0666901	0.394896	competition
sp	53	rate_s	0.0744819	0.4044	0.0666901	0.394896	competition
sp	54	rate_s	0.0748133	0.40582	0.0666901	0.394896	competition
sp	55	rate_s	0.0751462	0.407133	0.0666901	0.394896	competition
sp	56	rate_s	0.0754804	0.408347	0.0666901	0.394896	competition
sp	57	rate_s	0.0758156	0.40948	0.0666901	0.394896	competition
sp	58	rate_s	0.0761517	0.410551	0.0666901	0.394896	competition
sp	59	rate_s	0.0764886	0.411573	0.0666901	0.394896	competition
sp	60	rate_s	0.0768258	0.412552	0.0666901	0.394896	competition
sp	61	rate_s	0.0771632	0.413478	0.0666901	0.394896	competition
sp	62	rate_s	0.0775002	0.414338	0.0666901	0.394896	competition
sp	63	rate_s	0.0778364	0.415108	0.0666901	0.394896	competition
sp	64	rate_s	0.0781714	0.415762	0.0666901	0.394896	competition
sp	65	rate_s	0.0785049	0.416279	0.0666901	0.394896	competition
sp	66	rate_s	0.0788365	0.416658	0.0666901	0.394896	competition
sp	67	rate_s	0.0791665	0.416947	0.0666901	0.394896	competition
sp	68	rate_s	0.0794958	0.417256	0.0666901	0.394896	competition
sp	69	rate_s	0.079826	0.41772	0.0666901	0.394896	competition
sp	70	rate_s	0.0801583	0.418424	0.0666901	0.394896	competition
sp	71	rate_s	0.080493	0.419361	0.0666901	0.394896	competition
sp	72	rate_s	0.0808292	0.420463	0.0666901	0.394896	competition
sp	73	rate_s	0.081166	0.421644	0.0666901	0.394896	competition
sp	74	rate_s	0.0815027	0.422836	0.0666901	0.394896	competition
sp	75	rate_s	0.0818388	0.423995	0.0666901	0.394896	competition
sp	76	rate_s	0.0821744	0.425097	0.0666901	0.394896	competition
sp	77	rate_s	0.0825094	0.426136	0.0666901	0.394896	competition
sp	78	rate_s	0.082844	0.42711	0.0666901	0.394896	competition
sp	79	rate_s	0.0831784	0.428022	0.0666901	0.394896	competition
sp	80	rate_s	0.0835126	0.428872	0.0666901	0.394896	competition
sp	81	rate_s	0.0838468	0.429662	0.0666901	0.394896	competition
sp	82	rate_s	0.0841807	0.430384	0.0666901	0.394896	competition
sp	83	rate_s	0.0845145	0.431033	0.0666901	0.394896	competition
sp	84	rate_s	0.0848479	0.431595	0.0666901	0.394896	competition
sp	85	rate_s	0.0851808	0.432066	0.0666901	0.394896	competition
sp	86	rate_s	0.0855132	0.432449	0.0666901	0.394896	competition
sp	87	rate_s	0.0858451	0.432772	0.0666901	0.394896	competition
sp	88	rate_s	0.0861769	0.433087	0.0666901	0.394896	competition
sp	89	rate_s	0.0865093	0.433459	0.0666901	0.394896	competition
sp	90	rate_s	0.0868431	0.433949	0.0666901	0.394896	competition
sp	91	rate_s	0.0871786	0.434582	0.0666901	0.394896	competition
sp	92	rate_s	0.0875158	0.435348	0.0666901	0.394896	competition
sp	93	rate_s	0.0878541	0.43621	0.0666901	0.394896	competition
sp	94	rate_s	0.0881929	0.437122	0.0666901	0.394896	competition
sp	95	rate_s	0.0885318	0.438045	0.0666901	0.394896	competition
sp	96	rate_s	0.0888705	0.438949	0.0666901	0.394896	competition
sp	97	rate_s	0.0892088	0.439816	0.0666901	0.394896	competition
sp	98	rate_s	0.0895467	0.440636	0.0666901	0.394896	competition
sp	99	rate_s	0.089884	0.441402	0.0666901	0.394896	competition
sp	100	rate_s	0.0902208	0.442112	0.0666901	0.394896	competition
sp	1	R	0.0190002	7.49561e-07	0.0517046	0.330773	competition
sp	2	R	0.000839807	0.144262	0.0517046	0.330773	competition
sp	3	R	0	0.172124	0.0517046	0.330773	competition
sp	4	R	0	0.197351	0.0517046	0.330773	competition
sp	5	R	0	0.258691	0.0517046	0.330773	competition
sp	6	R	0	0.304353	0.0517046	0.330773	competition
sp	7	R	0.00248475	0.315705	0.0517046	0.330773	competition
sp	8	R	0.00584087	0.287886	0.0517046	0.330773	competition
sp	9	R	0.00996783	0.264093	0.0517046	0.330773	competition
sp	10	R	0.0150279	0.261844	0.0517046	0.330773	competition
sp	11	R	0.0204968	0.269052	0.0517046	0.330773	competition
sp	12	R	0.0258373	0.277552	0.0517046	0.330773	competition
sp	13	R	0.0313218	0.278245	0.0517046	0.330773	competition
sp	14	R	0.0365139	0.277434	0.0517046	0.330773	competition
sp	15	R	0.0409931	0.28054	0.0517046	0.330773	competition
sp	16	R	0.0446976	0.287026	0.0517046	0.330773	competition
sp	17	R	0.047939	0.294001	0.0517046	0.330773	competition
sp	18	R	0.0508013	0.298137	0.0517046	0.330773	competition
sp	19	R	0.0530275	0.300106	0.0517046	0.330773	competition
sp	20	R	0.0545937	0.301742	0.0517046	0.330773	competition
sp	21	R	0.0557947	0.304313	0.0517046	0.330773	competition
sp	22	R	0.0568719	0.307567	0.0517046	0.330773	competition
sp	23	R	0.057762	0.310542	0.0517046	0.330773	competition
sp	24	R	0.0583487	0.312936	0.0517046	0.330773	competition
sp	25	R	0.0586834	0.315163	0.0517046	0.330773	competition
sp	26	R	0.0589163	0.317702	0.0517046	0.330773	competition
sp	27	R	0.059112	0.320495	0.0517046	0.330773	competition
sp	28	R	0.0592416	0.32315	0.0517046	0.330773	competition
sp	29	R	0.0592934	0.325426	0.0517046	0.330773	competition
sp	30	R	0.0593093	0.327391	0.0517046	0.330773	competition
sp	31	R	0.0593255	0.329185	0.0517046	0.330773	competition
sp	32	R	0.0593372	0.330829	0.0517046	0.330773	competition
sp	33	R	0.0593278	0.332295	0.0517046	0.330773	competition
sp	34	R	0.0592997	0.333623	0.0517046	0.330773	competition
sp	35	R	0.0592643	0.33491	0.0517046	0.330773	competition
sp	36	R	0.0592216	0.336213	0.0517046	0.330773	competition
sp	37	R	0.0591651	0.337518	0.0517046	0.330773	competition
sp	38	R	0.0590959	0.338793	0.0517046	0.330773	competition
sp	39	R	0.0590247	0.340022	0.0517046	0.330773	competition
sp	40	R	0.0589591	0.341197	0.0517046	0.330773	competition
sp	41	R	0.0588991	0.342302	0.0517046	0.330773	competition
sp	42	R	0.0588433	0.343318	0.0517046	0.330773	competition
sp	43	R	0.0587936	0.344243	0.0517046	0.330773	competition
sp	44	R	0.0587522	0.345092	0.0517046	0.330773	competition
sp	45	R	0.0587181	0.345886	0.0517046	0.330773	competition
sp	46	R	0.0586883	0.346645	0.0517046	0.330773	competition
sp	47	R	0.0586608	0.347387	0.0517046	0.330773	competition
sp	48	R	0.0586359	0.34812	0.0517046	0.330773	competition
sp	49	R	0.0586143	0.348847	0.0517046	0.330773	competition
sp	50	R	0.0585961	0.349565	0.0517046	0.330773	competition
sp	51	R	0.0585817	0.350266	0.0517046	0.330773	competition
sp	52	R	0.0585723	0.350943	0.0517046	0.330773	competition
sp	53	R	0.0585687	0.351589	0.0517046	0.330773	competition
sp	54	R	0.0585712	0.352198	0.0517046	0.330773	competition
sp	55	R	0.0585792	0.352767	0.0517046	0.330773	competition
sp	56	R	0.0585919	0.3533	0.0517046	0.330773	competition
sp	57	R	0.0586084	0.353805	0.0517046	0.330773	competition
sp	58	R	0.0586277	0.354289	0.0517046	0.330773	competition
sp	59	R	0.0586489	0.354758	0.0517046	0.330773	competition
sp	60	R	0.0586708	0.355214	0.0517046	0.330773	competition
sp	61	R	0.0586928	0.355661	0.0517046	0.330773	competition
sp	62	R	0.0587147	0.3561	0.0517046	0.330773	competition
sp	63	R	0.0587364	0.356532	0.0517046	0.330773	competition
sp	64	R	0.0587579	0.356954	0.0517046	0.330773	competition
sp	65	R	0.0587792	0.357365	0.0517046	0.330773	competition
sp	66	R	0.0588003	0.357763	0.0517046	0.330773	competition
sp	67	R	0.0588213	0.358149	0.0517046	0.330773	competition
sp	68	R	0.058842	0.358525	0.0517046	0.330773	competition
sp	69	R	0.0588624	0.358892	0.0517046	0.330773	competition
sp	70	R	0.0588824	0.359252	0.0517046	0.330773	competition
sp	71	R	0.0589018	0.359604	0.0517046	0.330773	competition
sp	72	R	0.0589207	0.359952	0.0517046	0.330773	competition
sp	73	R	0.0589392	0.360295	0.0517046	0.330773	competition
sp	74	R	0.0589572	0.360634	0.0517046	0.330773	competition
sp	75	R	0.058975	0.360969	0.0517046	0.330773	competition
sp	76	R	0.0589927	0.361298	0.0517046	0.330773	competition
sp	77	R	0.0590103	0.361621	0.0517046	0.330773	competition
sp	78	R	0.0590279	0.361937	0.0517046	0.330773	competition
sp	79	R	0.0590455	0.362249	0.0517046	0.330773	competition
sp	80	R	0.0590632	0.362557	0.0517046	0.330773	competition
sp	81	R	0.0590807	0.36286	0.0517046	0.330773	competition
sp	82	R	0.0590982	0.363159	0.0517046	0.330773	competition
sp	83	R	0.0591154	0.363455	0.0517046	0.330773	competition
sp	84	R	0.0591325	0.36375	0.0517046	0.330773	competition
sp	85	R	0.0591492	0.364043	0.0517046	0.330773	competition
sp	86	R	0.0591658	0.364334	0.0517046	0.330773	competition
sp	87	R	0.0591823	0.364622	0.0517046	0.330773	competition
sp	88	R	0.0591986	0.364907	0.0517046	0.330773	competition
sp	89	R	0.0592148	0.365189	0.0517046	0.330773	competition
sp	90	R	0.0592311	0.365469	0.0517046	0.330773	competition
sp	91	R	0.0592474	0.365744	0.0517046	0.330773	competition
sp	92	R	0.0592637	0.366016	0.0517046	0.330773	competition
sp	93	R	0.0592801	0.366284	0.0517046	0.330773	competition
sp	94	R	0.0592965	0.366547	0.0517046	0.330773	competition
sp	95	R	0.0593128	0.366808	0.0517046	0.330773	competition
sp	96	R	0.059329	0.367067	0.0517046	0.330773	competition
sp	97	R	0.0593451	0.367322	0.0517046	0.330773	competition
sp	98	R	0.059361	0.367574	0.0517046	0.330773	competition
sp	99	R	0.0593768	0.367824	0.0517046	0.330773	competition
sp	100	R	0.0593924	0.368071	0.0517046	0.330773	competition
sp	1	c_sp	0.0212526	0.00322452	0.000212526	0.23698	competition
sp	2	c_sp	0	0.0611168	0.000212526	0.23698	competition
sp	3	c_sp	0	0.154299	0.000212526	0.23698	competition
sp	4	c_sp	0	0.162126	0.000212526	0.23698	competition
sp	5	c_sp	0	0.176831	0.000212526	0.23698	competition
sp	6	c_sp	0	0.236379	0.000212526	0.23698	competition
sp	7	c_sp	0	0.26215	0.000212526	0.23698	competition
sp	8	c_sp	0	0.237233	0.000212526	0.23698	competition
sp	9	c_sp	0	0.21956	0.000212526	0.23698	competition
sp	10	c_sp	0	0.225659	0.000212526	0.23698	competition
sp	11	c_sp	0	0.23735	0.000212526	0.23698	competition
sp	12	c_sp	0	0.241109	0.000212526	0.23698	competition
sp	13	c_sp	0	0.240629	0.000212526	0.23698	competition
sp	14	c_sp	0	0.237972	0.000212526	0.23698	competition
sp	15	c_sp	0	0.236261	0.000212526	0.23698	competition
sp	16	c_sp	0	0.237075	0.000212526	0.23698	competition
sp	17	c_sp	0	0.240652	0.000212526	0.23698	competition
sp	18	c_sp	0	0.244389	0.000212526	0.23698	competition
sp	19	c_sp	0	0.245309	0.000212526	0.23698	competition
sp	20	c_sp	0	0.244033	0.000212526	0.23698	competition
sp	21	c_sp	0	0.243355	0.000212526	0.23698	competition
sp	22	c_sp	0	0.24446	0.000212526	0.23698	competition
sp	23	c_sp	0	0.245864	0.000212526	0.23698	competition
sp	24	c_sp	0	0.246162	0.000212526	0.23698	competition
sp	25	c_sp	0	0.245672	0.000212526	0.23698	competition
sp	26	c_sp	0	0.245452	0.000212526	0.23698	competition
sp	27	c_sp	0	0.245747	0.000212526	0.23698	competition
sp	28	c_sp	0	0.246043	0.000212526	0.23698	competition
sp	29	c_sp	0	0.24604	0.000212526	0.23698	competition
sp	30	c_sp	0	0.245957	0.000212526	0.23698	competition
sp	31	c_sp	0	0.246013	0.000212526	0.23698	competition
sp	32	c_sp	0	0.246112	0.000212526	0.23698	competition
sp	33	c_sp	0	0.246099	0.000212526	0.23698	competition
sp	34	c_sp	0	0.246005	0.000212526	0.23698	competition
sp	35	c_sp	0	0.245951	0.000212526	0.23698	competition
sp	36	c_sp	0	0.245946	0.000212526	0.23698	competition
sp	37	c_sp	0	0.245912	0.000212526	0.23698	competition
sp	38	c_sp	0	0.245822	0.000212526	0.23698	competition
sp	39	c_sp	0	0.245736	0.000212526	0.23698	competition
sp	40	c_sp	0	0.245691	0.000212526	0.23698	competition
sp	41	c_sp	0	0.245663	0.000212526	0.23698	competition
sp	42	c_sp	0	0.245614	0.000212526	0.23698	competition
sp	43	c_sp	0	0.245548	0.000212526	0.23698	competition
sp	44	c_sp	0	0.245491	0.000212526	0.23698	competition
sp	45	c_sp	0	0.245445	0.000212526	0.23698	competition
sp	46	c_sp	0	0.245395	0.000212526	0.23698	competition
sp	47	c_sp	0	0.245336	0.000212526	0.23698	competition
sp	48	c_sp	0	0.245274	0.000212526	0.23698	competition
sp	49	c_sp	0	0.245216	0.000212526	0.23698	competition
sp	50	c_sp	0	0.245161	0.000212526	0.23698	competition
sp	51	c_sp	0	0.245104	0.000212526	0.23698	competition
sp	52	c_sp	0	0.245046	0.000212526	0.23698	competition
sp	53	c_sp	0	0.24499	0.000212526	0.23698	competition
sp	54	c_sp	0	0.244937	0.000212526	0.23698	competition
sp	55	c_sp	0	0.244882	0.000212526	0.23698	competition
sp	56	c_sp	0	0.244825	0.000212526	0.23698	competition
sp	57	c_sp	0	0.244768	0.000212526	0.23698	competition
sp	58	c_sp	0	0.244713	0.000212526	0.23698	competition
sp	59	c_sp	0	0.244658	0.000212526	0.23698	competition
sp	60	c_sp	0	0.244601	0.000212526	0.23698	competition
sp	61	c_sp	0	0.244543	0.000212526	0.23698	competition
sp	62	c_sp	0	0.244486	0.000212526	0.23698	competition
sp	63	c_sp	0	0.244431	0.000212526	0.23698	competition
sp	64	c_sp	0	0.244376	0.000212526	0.23698	competition
sp	65	c_sp	0	0.24432	0.000212526	0.23698	competition
sp	66	c_sp	0	0.244263	0.000212526	0.23698	competition
sp	67	c_sp	0	0.244205	0.000212526	0.23698	competition
sp	68	c_sp	0	0.244149	0.000212526	0.23698	competition
sp	69	c_sp	0	0.244093	0.000212526	0.23698	competition
sp	70	c_sp	0	0.244037	0.000212526	0.23698	competition
sp	71	c_sp	0	0.24398	0.000212526	0.23698	competition
sp	72	c_sp	0	0.243923	0.000212526	0.23698	competition
sp	73	c_sp	0	0.243865	0.000212526	0.23698	competition
sp	74	c_sp	0	0.243809	0.000212526	0.23698	competition
sp	75	c_sp	0	0.243753	0.000212526	0.23698	competition
sp	76	c_sp	0	0.243697	0.000212526	0.23698	competition
sp	77	c_sp	0	0.24364	0.000212526	0.23698	competition
sp	78	c_sp	0	0.243584	0.000212526	0.23698	competition
sp	79	c_sp	0	0.243527	0.000212526	0.23698	competition
sp	80	c_sp	0	0.243471	0.000212526	0.23698	competition
sp	81	c_sp	0	0.243416	0.000212526	0.23698	competition
sp	82	c_sp	0	0.243359	0.000212526	0.23698	competition
sp	83	c_sp	0	0.243303	0.000212526	0.23698	competition
sp	84	c_sp	0	0.243247	0.000212526	0.23698	competition
sp	85	c_sp	0	0.243192	0.000212526	0.23698	competition
sp	86	c_sp	0	0.243137	0.000212526	0.23698	competition
sp	87	c_sp	0	0.243081	0.000212526	0.23698	competition
sp	88	c_sp	0	0.243025	0.000212526	0.23698	competition
sp	89	c_sp	0	0.24297	0.000212526	0.23698	competition
sp	90	c_sp	0	0.242915	0.000212526	0.23698	competition
sp	91	c_sp	0	0.242861	0.000212526	0.23698	competition
sp	92	c_sp	0	0.242807	0.000212526	0.23698	competition
sp	93	c_sp	0	0.242752	0.000212526	0.23698	competition
sp	94	c_sp	0	0.242697	0.000212526	0.23698	competition
sp	95	c_sp	0	0.242643	0.000212526	0.23698	competition
sp	96	c_sp	0	0.24259	0.000212526	0.23698	competition
sp	97	c_sp	0	0.242537	0.000212526	0.23698	competition
sp	98	c_sp	0	0.242483	0.000212526	0.23698	competition
sp	99	c_sp	0	0.24243	0.000212526	0.23698	competition
[truncated: 4,401 more rows]
