# Supplementary material for: Bacteriophage specificity is impacted by interactions between bacteria
Source: mSystems. 2024 Feb 20;9(3):e01177-23. doi: 10.1128/msystems.01177-23 (PMC11237722; doi:10.1128/msystems.01177-23)
Supplement: Table S3 — Statistical analysis associated with Figure 4. [file msystems.01177-23-s0005.xlsx]

## Sheet: partA_anova
	Df	Sum Sq	Mean Sq	F value	Pr(>F)
interaction	1	78.4963	78.4963	75.565	2.39038e-05
phage	1	36.7053	36.7053	35.3347	0.000344172
interaction:phage	1	56.1473	56.1473	54.0507	7.97918e-05
Residuals	8	8.31033	1.03879

## Sheet: partA_mult_comp
rowname	diff	lwr	upr	p.adj
S Monoculture:EH7-E Monoculture:EH7	0.789041	-1.8759	3.45398	0.781011
E Monoculture:P22-E Monoculture:EH7	-7.82405	-10.489	-5.15911	6.24042e-05
S Monoculture:P22-E Monoculture:EH7	1.61734	-1.0476	4.28228	0.283924
E Monoculture:P22-S Monoculture:EH7	-8.61309	-11.278	-5.94815	3.06208e-05
S Monoculture:P22-S Monoculture:EH7	0.828302	-1.83664	3.49324	0.756319
S Monoculture:P22-E Monoculture:P22	9.44139	6.77645	12.1063	1.53839e-05

## Sheet: partB_anova
	Df	Sum Sq	Mean Sq	F value	Pr(>F)
interaction	1	186.816	186.816	1041.79	3.5941e-28
phage	2	14.5877	7.29385	40.6746	5.79165e-10
doubling_type	1	13.2079	13.2079	73.6544	3.12416e-10
interaction:phage	2	347.748	173.874	969.619	4.92377e-32
interaction:doubling_type	1	131.756	131.756	734.747	1.51229e-25
phage:doubling_type	2	616.232	308.116	1718.23	1.91423e-36
interaction:phage:doubling_type	2	279.094	139.547	778.192	2.38004e-30
Residuals	36	6.4556	0.179322

## Sheet: partB_mult_comp
rowname	diff	lwr	upr	p.adj
mutualism:EH7:eh7_doublings-competition:EH7:eh7_doublings	-0.0878297	-1.13295	0.957293	1
competition:EH7 + P22:eh7_doublings-competition:EH7:eh7_doublings	2.44171	1.39658	3.48683	6.66581e-08
mutualism:EH7 + P22:eh7_doublings-competition:EH7:eh7_doublings	-19.248	-20.2932	-18.2029	0
competition:P22:eh7_doublings-competition:EH7:eh7_doublings	-9.12141	-10.1665	-8.07629	0
mutualism:P22:eh7_doublings-competition:EH7:eh7_doublings	-9.12141	-10.1665	-8.07629	0
competition:EH7:p22_doublings-competition:EH7:eh7_doublings	-9.12141	-10.1665	-8.07629	0
mutualism:EH7:p22_doublings-competition:EH7:eh7_doublings	-9.12141	-10.1665	-8.07629	0
competition:EH7 + P22:p22_doublings-competition:EH7:eh7_doublings	-1.92087	-2.966	-0.87575	1.15474e-05
mutualism:EH7 + P22:p22_doublings-competition:EH7:eh7_doublings	-3.34682	-4.39194	-2.3017	1.85469e-11
competition:P22:p22_doublings-competition:EH7:eh7_doublings	-2.43074	-3.47587	-1.38562	7.40949e-08
mutualism:P22:p22_doublings-competition:EH7:eh7_doublings	-2.901	-3.94612	-1.85588	9.11293e-10
competition:EH7 + P22:eh7_doublings-mutualism:EH7:eh7_doublings	2.52954	1.48441	3.57466	2.87127e-08
mutualism:EH7 + P22:eh7_doublings-mutualism:EH7:eh7_doublings	-19.1602	-20.2053	-18.1151	0
competition:P22:eh7_doublings-mutualism:EH7:eh7_doublings	-9.03358	-10.0787	-7.98846	0
mutualism:P22:eh7_doublings-mutualism:EH7:eh7_doublings	-9.03358	-10.0787	-7.98846	0
competition:EH7:p22_doublings-mutualism:EH7:eh7_doublings	-9.03358	-10.0787	-7.98846	0
mutualism:EH7:p22_doublings-mutualism:EH7:eh7_doublings	-9.03358	-10.0787	-7.98846	0
competition:EH7 + P22:p22_doublings-mutualism:EH7:eh7_doublings	-1.83304	-2.87817	-0.78792	2.79892e-05
mutualism:EH7 + P22:p22_doublings-mutualism:EH7:eh7_doublings	-3.25899	-4.30411	-2.21387	3.92191e-11
competition:P22:p22_doublings-mutualism:EH7:eh7_doublings	-2.34291	-3.38804	-1.29779	1.73799e-07
mutualism:P22:p22_doublings-mutualism:EH7:eh7_doublings	-2.81317	-3.85829	-1.76805	2.02558e-09
mutualism:EH7 + P22:eh7_doublings-competition:EH7 + P22:eh7_doublings	-21.6897	-22.7349	-20.6446	0
competition:P22:eh7_doublings-competition:EH7 + P22:eh7_doublings	-11.5631	-12.6082	-10.518	0
mutualism:P22:eh7_doublings-competition:EH7 + P22:eh7_doublings	-11.5631	-12.6082	-10.518	0
competition:EH7:p22_doublings-competition:EH7 + P22:eh7_doublings	-11.5631	-12.6082	-10.518	0
mutualism:EH7:p22_doublings-competition:EH7 + P22:eh7_doublings	-11.5631	-12.6082	-10.518	0
competition:EH7 + P22:p22_doublings-competition:EH7 + P22:eh7_doublings	-4.36258	-5.4077	-3.31746	0
mutualism:EH7 + P22:p22_doublings-competition:EH7 + P22:eh7_doublings	-5.78852	-6.83365	-4.7434	0
competition:P22:p22_doublings-competition:EH7 + P22:eh7_doublings	-4.87245	-5.91757	-3.82733	0
mutualism:P22:p22_doublings-competition:EH7 + P22:eh7_doublings	-5.3427	-6.38783	-4.29758	0
competition:P22:eh7_doublings-mutualism:EH7 + P22:eh7_doublings	10.1266	9.08151	11.1718	0
mutualism:P22:eh7_doublings-mutualism:EH7 + P22:eh7_doublings	10.1266	9.08151	11.1718	0
competition:EH7:p22_doublings-mutualism:EH7 + P22:eh7_doublings	10.1266	9.08151	11.1718	0
mutualism:EH7:p22_doublings-mutualism:EH7 + P22:eh7_doublings	10.1266	9.08151	11.1718	0
competition:EH7 + P22:p22_doublings-mutualism:EH7 + P22:eh7_doublings	17.3272	16.282	18.3723	0
mutualism:EH7 + P22:p22_doublings-mutualism:EH7 + P22:eh7_doublings	15.9012	14.8561	16.9463	0
competition:P22:p22_doublings-mutualism:EH7 + P22:eh7_doublings	16.8173	15.7722	17.8624	0
mutualism:P22:p22_doublings-mutualism:EH7 + P22:eh7_doublings	16.347	15.3019	17.3922	0
mutualism:P22:eh7_doublings-competition:P22:eh7_doublings	-2.44249e-15	-1.04512	1.04512	1
competition:EH7:p22_doublings-competition:P22:eh7_doublings	7.82707e-15	-1.04512	1.04512	1
mutualism:EH7:p22_doublings-competition:P22:eh7_doublings	-6.66134e-15	-1.04512	1.04512	1
competition:EH7 + P22:p22_doublings-competition:P22:eh7_doublings	7.20054	6.15541	8.24566	0
mutualism:EH7 + P22:p22_doublings-competition:P22:eh7_doublings	5.77459	4.72947	6.81971	0
competition:P22:p22_doublings-competition:P22:eh7_doublings	6.69066	5.64554	7.73579	0
mutualism:P22:p22_doublings-competition:P22:eh7_doublings	6.22041	5.17529	7.26553	0
competition:EH7:p22_doublings-mutualism:P22:eh7_doublings	1.02696e-14	-1.04512	1.04512	1
mutualism:EH7:p22_doublings-mutualism:P22:eh7_doublings	-4.21885e-15	-1.04512	1.04512	1
competition:EH7 + P22:p22_doublings-mutualism:P22:eh7_doublings	7.20054	6.15541	8.24566	0
mutualism:EH7 + P22:p22_doublings-mutualism:P22:eh7_doublings	5.77459	4.72947	6.81971	0
competition:P22:p22_doublings-mutualism:P22:eh7_doublings	6.69066	5.64554	7.73579	0
mutualism:P22:p22_doublings-mutualism:P22:eh7_doublings	6.22041	5.17529	7.26553	0
mutualism:EH7:p22_doublings-competition:EH7:p22_doublings	-1.44884e-14	-1.04512	1.04512	1
competition:EH7 + P22:p22_doublings-competition:EH7:p22_doublings	7.20054	6.15541	8.24566	0
mutualism:EH7 + P22:p22_doublings-competition:EH7:p22_doublings	5.77459	4.72947	6.81971	0
competition:P22:p22_doublings-competition:EH7:p22_doublings	6.69066	5.64554	7.73579	0
mutualism:P22:p22_doublings-competition:EH7:p22_doublings	6.22041	5.17529	7.26553	0
competition:EH7 + P22:p22_doublings-mutualism:EH7:p22_doublings	7.20054	6.15541	8.24566	0
mutualism:EH7 + P22:p22_doublings-mutualism:EH7:p22_doublings	5.77459	4.72947	6.81971	0
competition:P22:p22_doublings-mutualism:EH7:p22_doublings	6.69066	5.64554	7.73579	0
mutualism:P22:p22_doublings-mutualism:EH7:p22_doublings	6.22041	5.17529	7.26553	0
mutualism:EH7 + P22:p22_doublings-competition:EH7 + P22:p22_doublings	-1.42595	-2.47107	-0.380823	0.00161373
competition:P22:p22_doublings-competition:EH7 + P22:p22_doublings	-0.509871	-1.55499	0.535252	0.855337
mutualism:P22:p22_doublings-competition:EH7 + P22:p22_doublings	-0.980127	-2.02525	0.0649963	0.0831465
competition:P22:p22_doublings-mutualism:EH7 + P22:p22_doublings	0.916075	-0.129048	1.9612	0.132778
mutualism:P22:p22_doublings-mutualism:EH7 + P22:p22_doublings	0.445819	-0.599304	1.49094	0.934178
mutualism:P22:p22_doublings-competition:P22:p22_doublings	-0.470255	-1.51538	0.574867	0.908556

## Sheet: partC_D_anova
	Df	Sum Sq	Mean Sq	F value	Pr(>F)
interaction	1	1.26218e-29	1.26218e-29	2.84915e-31	1
phage	3	7.44685e-28	2.48228e-28	5.60333e-30	1
bacteria	1	30380	30380	685.778	1.99742e-44
interaction:phage	3	2.27192e-27	7.57306e-28	1.70949e-29	1
interaction:bacteria	1	0.32289	0.32289	0.00728869	0.93215
phage:bacteria	3	32148.2	10716.1	241.897	1.64879e-43
interaction:phage:bacteria	3	22762.1	7587.36	171.272	1.58123e-37
Residuals	92	4075.61	44.3001

## Sheet: partC_D_mult_comp
rowname	diff	lwr	upr	p.adj
mutualism:EH7:E_percentage-competition:EH7:E_percentage	34.1016	22.3782	45.8251	4.82452e-10
competition:EH7 + P22:E_percentage-competition:EH7:E_percentage	66.3057	54.5823	78.0291	4.82312e-10
mutualism:EH7 + P22:E_percentage-competition:EH7:E_percentage	43.8575	32.134	55.5809	4.82314e-10
competition:none:E_percentage-competition:EH7:E_percentage	19.5624	3.6888	35.436	0.00354256
mutualism:none:E_percentage-competition:EH7:E_percentage	57.2456	41.372	73.1193	4.82318e-10
competition:P22:E_percentage-competition:EH7:E_percentage	69.0809	57.3575	80.8044	4.82312e-10
mutualism:P22:E_percentage-competition:EH7:E_percentage	43.6654	31.942	55.3888	4.82314e-10
competition:EH7:S_percentage-competition:EH7:E_percentage	51.1419	39.4184	62.8653	4.82312e-10
mutualism:EH7:S_percentage-competition:EH7:E_percentage	17.0403	5.31681	28.7637	0.000181857
competition:EH7 + P22:S_percentage-competition:EH7:E_percentage	-15.1638	-26.8873	-3.44039	0.00161876
mutualism:EH7 + P22:S_percentage-competition:EH7:E_percentage	7.28438	-4.43907	19.0078	0.702244
competition:none:S_percentage-competition:EH7:E_percentage	31.5794	15.7058	47.4531	4.68352e-08
mutualism:none:S_percentage-competition:EH7:E_percentage	-6.10378	-21.9774	9.76984	0.992397
competition:P22:S_percentage-competition:EH7:E_percentage	-17.9391	-29.6625	-6.21561	6.02012e-05
mutualism:P22:S_percentage-competition:EH7:E_percentage	7.47647	-4.24697	19.1999	0.662481
competition:EH7 + P22:E_percentage-mutualism:EH7:E_percentage	32.2041	20.4806	43.9275	4.82592e-10
mutualism:EH7 + P22:E_percentage-mutualism:EH7:E_percentage	9.75588	-1.96757	21.4793	0.220308
competition:none:E_percentage-mutualism:EH7:E_percentage	-14.5392	-30.4128	1.33443	0.110871
mutualism:none:E_percentage-mutualism:EH7:E_percentage	23.144	7.27041	39.0177	0.000170596
competition:P22:E_percentage-mutualism:EH7:E_percentage	34.9793	23.2559	46.7028	4.82432e-10
mutualism:P22:E_percentage-mutualism:EH7:E_percentage	9.56378	-2.15966	21.2872	0.248527
competition:EH7:S_percentage-mutualism:EH7:E_percentage	17.0403	5.31681	28.7637	0.000181857
mutualism:EH7:S_percentage-mutualism:EH7:E_percentage	-17.0614	-28.7848	-5.33791	0.000177268
competition:EH7 + P22:S_percentage-mutualism:EH7:E_percentage	-49.2654	-60.9889	-37.542	4.82312e-10
mutualism:EH7 + P22:S_percentage-mutualism:EH7:E_percentage	-26.8172	-38.5407	-15.0938	8.07357e-10
competition:none:S_percentage-mutualism:EH7:E_percentage	-2.52216	-18.3958	13.3515	1
mutualism:none:S_percentage-mutualism:EH7:E_percentage	-40.2054	-56.079	-24.3318	4.87522e-10
competition:P22:S_percentage-mutualism:EH7:E_percentage	-52.0407	-63.7641	-40.3172	4.82312e-10
mutualism:P22:S_percentage-mutualism:EH7:E_percentage	-26.6251	-38.3486	-14.9017	9.10725e-10
mutualism:EH7 + P22:E_percentage-competition:EH7 + P22:E_percentage	-22.4482	-34.1717	-10.7248	1.5646e-07
competition:none:E_percentage-competition:EH7 + P22:E_percentage	-46.7433	-62.6169	-30.8697	4.82441e-10
mutualism:none:E_percentage-competition:EH7 + P22:E_percentage	-9.06006	-24.9337	6.81356	0.81298
competition:P22:E_percentage-competition:EH7 + P22:E_percentage	2.77522	-8.94822	14.4987	0.999973
mutualism:P22:E_percentage-competition:EH7 + P22:E_percentage	-22.6403	-34.3638	-10.9169	1.20123e-07
competition:EH7:S_percentage-competition:EH7 + P22:E_percentage	-15.1638	-26.8873	-3.44039	0.00161876
mutualism:EH7:S_percentage-competition:EH7 + P22:E_percentage	-49.2654	-60.9889	-37.542	4.82312e-10
competition:EH7 + P22:S_percentage-competition:EH7 + P22:E_percentage	-81.4695	-93.193	-69.7461	4.82312e-10
mutualism:EH7 + P22:S_percentage-competition:EH7 + P22:E_percentage	-59.0213	-70.7448	-47.2979	4.82312e-10
competition:none:S_percentage-competition:EH7 + P22:E_percentage	-34.7263	-50.5999	-18.8526	2.22131e-09
mutualism:none:S_percentage-competition:EH7 + P22:E_percentage	-72.4095	-88.2831	-56.5359	4.82312e-10
competition:P22:S_percentage-competition:EH7 + P22:E_percentage	-84.2448	-95.9682	-72.5213	4.82312e-10
mutualism:P22:S_percentage-competition:EH7 + P22:E_percentage	-58.8292	-70.5527	-47.1058	4.82312e-10
competition:none:E_percentage-mutualism:EH7 + P22:E_percentage	-24.2951	-40.1687	-8.42145	5.98983e-05
mutualism:none:E_percentage-mutualism:EH7 + P22:E_percentage	13.3882	-2.48546	29.2618	0.202256
competition:P22:E_percentage-mutualism:EH7 + P22:E_percentage	25.2234	13.5	36.9469	3.66275e-09
mutualism:P22:E_percentage-mutualism:EH7 + P22:E_percentage	-0.192094	-11.9155	11.5314	1
competition:EH7:S_percentage-mutualism:EH7 + P22:E_percentage	7.28438	-4.43907	19.0078	0.702244
mutualism:EH7:S_percentage-mutualism:EH7 + P22:E_percentage	-26.8172	-38.5407	-15.0938	8.07357e-10
competition:EH7 + P22:S_percentage-mutualism:EH7 + P22:E_percentage	-59.0213	-70.7448	-47.2979	4.82312e-10
mutualism:EH7 + P22:S_percentage-mutualism:EH7 + P22:E_percentage	-36.5731	-48.2966	-24.8497	4.824e-10
competition:none:S_percentage-mutualism:EH7 + P22:E_percentage	-12.278	-28.1517	3.59558	0.331707
mutualism:none:S_percentage-mutualism:EH7 + P22:E_percentage	-49.9613	-65.8349	-34.0876	4.82388e-10
competition:P22:S_percentage-mutualism:EH7 + P22:E_percentage	-61.7965	-73.52	-50.0731	4.82312e-10
mutualism:P22:S_percentage-mutualism:EH7 + P22:E_percentage	-36.381	-48.1045	-24.6576	4.82402e-10
mutualism:none:E_percentage-competition:none:E_percentage	37.6832	18.5389	56.8275	6.58526e-08
competition:P22:E_percentage-competition:none:E_percentage	49.5185	33.6449	65.3921	4.824e-10
mutualism:P22:E_percentage-competition:none:E_percentage	24.103	8.22936	39.9766	7.14779e-05
competition:EH7:S_percentage-competition:none:E_percentage	31.5794	15.7058	47.4531	4.68352e-08
mutualism:EH7:S_percentage-competition:none:E_percentage	-2.52216	-18.3958	13.3515	1
competition:EH7 + P22:S_percentage-competition:none:E_percentage	-34.7263	-50.5999	-18.8526	2.22131e-09
mutualism:EH7 + P22:S_percentage-competition:none:E_percentage	-12.278	-28.1517	3.59558	0.331707
competition:none:S_percentage-competition:none:E_percentage	12.017	-7.12728	31.1613	0.686985
mutualism:none:S_percentage-competition:none:E_percentage	-25.6662	-44.8105	-6.52189	0.000865722
competition:P22:S_percentage-competition:none:E_percentage	-37.5015	-53.3751	-21.6279	5.73862e-10
mutualism:P22:S_percentage-competition:none:E_percentage	-12.0859	-27.9596	3.78767	0.358067
competition:P22:E_percentage-mutualism:none:E_percentage	11.8353	-4.03834	27.7089	0.393971
mutualism:P22:E_percentage-mutualism:none:E_percentage	-13.5802	-29.4539	2.29337	0.184046
competition:EH7:S_percentage-mutualism:none:E_percentage	-6.10378	-21.9774	9.76984	0.992397
mutualism:EH7:S_percentage-mutualism:none:E_percentage	-40.2054	-56.079	-24.3318	4.87522e-10
competition:EH7 + P22:S_percentage-mutualism:none:E_percentage	-72.4095	-88.2831	-56.5359	4.82312e-10
mutualism:EH7 + P22:S_percentage-mutualism:none:E_percentage	-49.9613	-65.8349	-34.0876	4.82388e-10
competition:none:S_percentage-mutualism:none:E_percentage	-25.6662	-44.8105	-6.52189	0.000865722
mutualism:none:S_percentage-mutualism:none:E_percentage	-63.3494	-82.4937	-44.2051	4.82355e-10
competition:P22:S_percentage-mutualism:none:E_percentage	-75.1847	-91.0583	-59.3111	4.82312e-10
mutualism:P22:S_percentage-mutualism:none:E_percentage	-49.7692	-65.6428	-33.8956	4.82393e-10
mutualism:P22:E_percentage-competition:P22:E_percentage	-25.4155	-37.139	-13.6921	2.90167e-09
competition:EH7:S_percentage-competition:P22:E_percentage	-17.9391	-29.6625	-6.21561	6.02012e-05
mutualism:EH7:S_percentage-competition:P22:E_percentage	-52.0407	-63.7641	-40.3172	4.82312e-10
competition:EH7 + P22:S_percentage-competition:P22:E_percentage	-84.2448	-95.9682	-72.5213	4.82312e-10
mutualism:EH7 + P22:S_percentage-competition:P22:E_percentage	-61.7965	-73.52	-50.0731	4.82312e-10
competition:none:S_percentage-competition:P22:E_percentage	-37.5015	-53.3751	-21.6279	5.73862e-10
mutualism:none:S_percentage-competition:P22:E_percentage	-75.1847	-91.0583	-59.3111	4.82312e-10
competition:P22:S_percentage-competition:P22:E_percentage	-87.02	-98.7434	-75.2965	4.82312e-10
mutualism:P22:S_percentage-competition:P22:E_percentage	-61.6045	-73.3279	-49.881	4.82312e-10
competition:EH7:S_percentage-mutualism:P22:E_percentage	7.47647	-4.24697	19.1999	0.662481
mutualism:EH7:S_percentage-mutualism:P22:E_percentage	-26.6251	-38.3486	-14.9017	9.10725e-10
competition:EH7 + P22:S_percentage-mutualism:P22:E_percentage	-58.8292	-70.5527	-47.1058	4.82312e-10
mutualism:EH7 + P22:S_percentage-mutualism:P22:E_percentage	-36.381	-48.1045	-24.6576	4.82402e-10
competition:none:S_percentage-mutualism:P22:E_percentage	-12.0859	-27.9596	3.78767	0.358067
mutualism:none:S_percentage-mutualism:P22:E_percentage	-49.7692	-65.6428	-33.8956	4.82393e-10
competition:P22:S_percentage-mutualism:P22:E_percentage	-61.6045	-73.3279	-49.881	4.82312e-10
mutualism:P22:S_percentage-mutualism:P22:E_percentage	-36.1889	-47.9124	-24.4655	4.82412e-10
mutualism:EH7:S_percentage-competition:EH7:S_percentage	-34.1016	-45.8251	-22.3782	4.82452e-10
competition:EH7 + P22:S_percentage-competition:EH7:S_percentage	-66.3057	-78.0291	-54.5823	4.82312e-10
mutualism:EH7 + P22:S_percentage-competition:EH7:S_percentage	-43.8575	-55.5809	-32.134	4.82314e-10
competition:none:S_percentage-competition:EH7:S_percentage	-19.5624	-35.436	-3.6888	0.00354256
mutualism:none:S_percentage-competition:EH7:S_percentage	-57.2456	-73.1193	-41.372	4.82318e-10
competition:P22:S_percentage-competition:EH7:S_percentage	-69.0809	-80.8044	-57.3575	4.82312e-10
mutualism:P22:S_percentage-competition:EH7:S_percentage	-43.6654	-55.3888	-31.942	4.82314e-10
competition:EH7 + P22:S_percentage-mutualism:EH7:S_percentage	-32.2041	-43.9275	-20.4806	4.82592e-10
mutualism:EH7 + P22:S_percentage-mutualism:EH7:S_percentage	-9.75588	-21.4793	1.96757	0.220308
competition:none:S_percentage-mutualism:EH7:S_percentage	14.5392	-1.33443	30.4128	0.110871
mutualism:none:S_percentage-mutualism:EH7:S_percentage	-23.144	-39.0177	-7.27041	0.000170596
competition:P22:S_percentage-mutualism:EH7:S_percentage	-34.9793	-46.7028	-23.2559	4.82432e-10
mutualism:P22:S_percentage-mutualism:EH7:S_percentage	-9.56378	-21.2872	2.15966	0.248527
mutualism:EH7 + P22:S_percentage-competition:EH7 + P22:S_percentage	22.4482	10.7248	34.1717	1.5646e-07
competition:none:S_percentage-competition:EH7 + P22:S_percentage	46.7433	30.8697	62.6169	4.82441e-10
mutualism:none:S_percentage-competition:EH7 + P22:S_percentage	9.06006	-6.81356	24.9337	0.81298
competition:P22:S_percentage-competition:EH7 + P22:S_percentage	-2.77522	-14.4987	8.94822	0.999973
mutualism:P22:S_percentage-competition:EH7 + P22:S_percentage	22.6403	10.9169	34.3638	1.20123e-07
competition:none:S_percentage-mutualism:EH7 + P22:S_percentage	24.2951	8.42145	40.1687	5.98983e-05
mutualism:none:S_percentage-mutualism:EH7 + P22:S_percentage	-13.3882	-29.2618	2.48546	0.202256
competition:P22:S_percentage-mutualism:EH7 + P22:S_percentage	-25.2234	-36.9469	-13.5	3.66275e-09
mutualism:P22:S_percentage-mutualism:EH7 + P22:S_percentage	0.192094	-11.5314	11.9155	1
mutualism:none:S_percentage-competition:none:S_percentage	-37.6832	-56.8275	-18.5389	6.58526e-08
competition:P22:S_percentage-competition:none:S_percentage	-49.5185	-65.3921	-33.6449	4.824e-10
mutualism:P22:S_percentage-competition:none:S_percentage	-24.103	-39.9766	-8.22936	7.14779e-05
competition:P22:S_percentage-mutualism:none:S_percentage	-11.8353	-27.7089	4.03834	0.393971
mutualism:P22:S_percentage-mutualism:none:S_percentage	13.5802	-2.29337	29.4539	0.184046
mutualism:P22:S_percentage-competition:P22:S_percentage	25.4155	13.6921	37.139	2.90167e-09
