# Supplementary material for: Bacteriophage specificity is impacted by interactions between bacteria
Source: mSystems. 2024 Feb 20;9(3):e01177-23. doi: 10.1128/msystems.01177-23 (PMC11237722; doi:10.1128/msystems.01177-23)
Supplement: Table S5 — Statistical analysis associated with Figure S2. [file msystems.01177-23-s0007.xlsx]

## Sheet: partA_mult_comp
rowname

## Sheet: partB_panel1
stat

## Sheet: partB_panel2_mult_comp
rowname

## Sheet: partB_panel3_mult_comp
rowname
